# Supplementary material for: Upper limb movement quality measures: comparing IMUs and optical motion capture in stroke patients performing a drinking task
Source: Front Digit Health. 2024 Mar 28;6:1359776. doi: 10.3389/fdgth.2024.1359776 (PMC11006959; doi:10.3389/fdgth.2024.1359776)
Supplement: Supplementary file 1 [file Datasheet1.zip]

Archive with 2 entries (2 files):
- library.bib
- Main_Supplementary.tex
