# Supplementary material for: Upper limb movement quality measures: comparing IMUs and optical motion capture in stroke patients performing a drinking task
Source: Front Digit Health. 2024 Mar 28;6:1359776. doi: 10.3389/fdgth.2024.1359776 (PMC11006959; doi:10.3389/fdgth.2024.1359776)
Supplement: Supplementary file 1 [file Datasheet1.zip › library.bib]

@article{Demers2017,
   abstract = {Background. Movement is described in terms of task-related end point characteristics in external space and movement quality (joint rotations in body space). Assessment of upper-limb (UL) movement quality can assist therapists in designing effective treatment approaches for retraining lost motor elements and provide more detailed measurements of UL motor improvements over time. Objective. To determine the extent to which current activity level outcome measures used in neurological practice assess UL movement quality. Methods. Outcome measures assessing arm/hand function at the International Classification of Function activity level recommended by neurological clinical practice guidelines were reviewed. Measures assessing the UL as part of a general mobility assessment, those strictly evaluating body function/structure or participation, and paediatric measures were excluded. Results. In all, 15 activity level outcome measures were identified; 9 measures assess how movement is performed by measuring either end point characteristics or movement quality. However, except for the Reaching Performance Scale for Stroke and the Motor Evaluation Scale for Upper Extremity in Stroke Patients, these measures only account for deficits indirectly by giving a partial score if movements are slower or if the person experiences difficulties. Six outcome measures neither assess any parameters related to movement quality, nor distinguish between improvements resulting from motor compensation or recovery of desired movement strategies. Conclusion. Current activity measures may not distinguish recovery from compensation and adequately track changes in movement quality over time. Movement quality may be incorporated into clinical assessment using observational kinematics with or without low-cost motion tracking technology.},
   author = {Marika Demers and Mindy F. Levin},
   doi = {10.1177/1545968317714576},
   issn = {15526844},
   issue = {7},
   journal = {Neurorehabilitation and Neural Repair},
   keywords = {compensation,movement quality,neurology,outcome measure (MeSH: outcome assessment),paresis,recovery,upper extremity},
   month = {7},
   pages = {623-637},
   pmid = {28675943},
   publisher = {SAGE Publications Inc.},
   title = {Do Activity Level Outcome Measures Commonly Used in Neurological Practice Assess Upper-Limb Movement Quality?},
   volume = {31},
   year = {2017},
}
@article{Liu2021,
   abstract = {Objective. To investigate effects of different intervention time points of early rehabilitation on patients with acute ischemic stroke. Methods. We enrolled patients diagnosed with acute ischemic stroke in our hospital's rehabilitation ward from November 2013 to December 2015. Patients were randomly assigned to an ultraearly rehabilitation program (started within 72 hours of onset) or an early rehabilitation program (started from 72 hours to 7 days after onset). The efficacy was assessed by the NIH Stroke Scale (NIHSS) International, Barthel Index, and Fugl-Meyer Assessment at one and three months after rehabilitation. Data were analyzed by variance analysis of two-factor repeated measurement. Covariance analysis was used to adjust confounding factors for the determination of statistical differences. Results. 41 patients were enrolled in the ultraearly rehabilitation group, while 45 patients were in the early rehabilitation group. There were no differences between the two groups at baseline data. Compared with the early rehabilitation group, patients in the ultraearly rehabilitation group have significantly improved NIHSS score, BMI score, and FMA score at one month and three months (P<0.001). After adjusting for confounding factors (gender, age, severity of NIHSS score, location of stroke, hypertension, diabetes, atrial fibrillation, and coronary heart disease), the significant difference still existed between the two groups at one month and three months (P<0.001). Conclusion. Our study indicated a higher efficacy in the ultraearly rehabilitation group than the early rehabilitation group. The result suggests an important practical significance in favor of the clinical treatment of stroke.},
   author = {Lili Liu and Yanqin Lu and Qianqian Bi and Wang Fu and Xiaoyu Zhou and Jue Wang},
   doi = {10.1155/2021/1940549},
   issn = {23146141},
   journal = {BioMed Research International},
   pmid = {34493977},
   publisher = {Hindawi Limited},
   title = {Effects of Different Intervention Time Points of Early Rehabilitation on Patients with Acute Ischemic Stroke: A Single-Center, Randomized Control Study},
   volume = {2021},
   year = {2021},
}
@article{,
   abstract = {Kinematic analysis is a powerful method for objective assessment of upper extremity movements in a three-dimensional (3D) space. Three-dimensional motion capture with an optoelectronic camera system is considered as golden standard for kinematic movement analysis and is increasingly used as outcome measure to evaluate the movement performance and quality after an injury or disease involving upper extremity movements. This article describes a standardized protocol for kinematic analysis of drinking task applied in individuals with upper extremity impairments after stroke. The drinking task incorporates reaching, grasping and lifting a cup from a table to take a drink, placing the cup back, and moving the hand back to the edge of the table. The sitting position is standardized to the individual's body size and the task is performed in a comfortable self-paced speed and compensatory movements are not constrained. The intention is to keep the task natural and close to a real-life situation to improve the ecological validity of the protocol. A 5-camera motion capture system is used to gather 3D coordinate positions from 9 retroreflective markers positioned on anatomical landmarks of the arm, trunk, and face. A simple single marker placement is used to ensure the feasibility of the protocol in clinical settings. Custom-made Matlab software provides automated and fast analyses of movement data. Temporal kinematics of movement time, velocity, peak velocity, time of peak velocity, and smoothness (number of movement units) along with spatial angular kinematics of shoulder and elbow joint as well as trunk movements are calculated. The drinking task is a valid assessment for individuals with moderate and mild upper extremity impairment. The construct, discriminative and concurrent validity along with responsiveness (sensitivity to change) of the kinematic variables obtained from the drinking task have been established.},
   author = {Margit Alt Murphy and Steve Murphy and Hanna C. Persson and Ulla Britt Bergström and Katharina Stibrant Sunnerhagen},
   doi = {10.3791/57228},
   issn = {1940087X},
   issue = {133},
   journal = {Journal of Visualized Experiments},
   keywords = {Activities of daily living,Kinematics,Outcome assessment,Stroke,Task performance and analysis,Upper extremity movement},
   month = {3},
   pmid = {29658937},
   publisher = {Journal of Visualized Experiments},
   title = {Kinematic analysis using 3D motion capture of drinking task in people with and without upper-extremity impairments},
   volume = {2018},
   year = {2018},
}
@article{Langhorne2011,
   abstract = {Stroke is a common, serious, and disabling global health-care problem, and rehabilitation is a major part of patient care. There is evidence to support rehabilitation in well coordinated multidisciplinary stroke units or through provision of early supported provision of discharge teams. Potentially beneficial treatment options for motor recovery of the arm include constraint-induced movement therapy and robotics. Promising interventions that could be beneficial to improve aspects of gait include fitness training, high-intensity therapy, and repetitive-task training. Repetitive-task training might also improve transfer functions. Occupational therapy can improve activities of daily living; however, information about the clinical effect of various strategies of cognitive rehabilitation and strategies for aphasia and dysarthria is scarce. Several large trials of rehabilitation practice and of novel therapies (eg, stem-cell therapy, repetitive transcranial magnetic stimulation, virtual reality, robotic therapies, and drug augmentation) are underway to inform future practice. © 2011 Elsevier Ltd.},
   author = {Peter Langhorne and Julie Bernhardt and Gert Kwakkel},
   doi = {10.1016/S0140-6736(11)60325-5},
   issn = {01406736},
   issue = {9778},
   journal = {The Lancet},
   pages = {1693-1702},
   pmid = {21571152},
   publisher = {Elsevier B.V.},
   title = {Stroke rehabilitation},
   volume = {377},
   year = {2011},
}
@article{Murphy2006,
   abstract = {Background: Development of reliable and objective evaluation methods is required, particularly for natural and goal-oriented upper-extremity tasks. Three-dimensional imaging measurement techniques have turned out to be a powerful tool for a quantitative and qualitative assessment of multijoint movements. The purpose of this study was to develop and test a method of three-dimensional motion analysis for the activity "drinking from a glass" and describe the drinking task with kinematic variables in control subjects. Methods: A protocol was developed for the drinking activity including the set-up of cameras and positions of the markers and the subject. The drinking task included reaching, forward transport with glass, drinking, back transport and returning the hand to the initial position. An optoelectronic system was used for the three-dimensional kinematic motion capture. Movement times, velocities, joint angles and interjoint coordination for shoulder and elbow were computed and analyzed for twenty control subjects. Test-retest consistency was evaluated for six subjects. Results: The test protocol showed good consistency in test-retest. Phase definitions for the drinking task were defined and verified. Descriptive kinematic variables were obtained for movement times, positions, velocities and joint angles for shoulder and elbow joint. Interjoint coordination between shoulder and elbow joint in reaching phase showed a high correlation. Conclusion: This study provides a detailed description of the three-dimensional kinematic analysis of the drinking task. Our approach to investigate and analyze a goal-oriented daily activity has a great clinical potential. Consequently, the next step is to use and test this protocol on persons with impairments and disabilities from upper extremities. © 2006 Murphy et al; licensee BioMed Central Ltd.},
   author = {Margit Alt Murphy and Katharina S. Sunnerhagen and Bo Johnels and Carin Willén},
   doi = {10.1186/1743-0003-3-18},
   issn = {17430003},
   journal = {Journal of NeuroEngineering and Rehabilitation},
   month = {8},
   title = {Three-dimensional kinematic motion analysis of a daily activity drinking from a glass: A pilot study},
   volume = {3},
   year = {2006},
}
@article{,
   abstract = {,). Orcid ID: https://orcid. Van Wegen EEH (a,b) Orcid ID: https://orcid.},
   author = {Alt M Murphy Orcid},
   title = {Standardized measurement of quality of upper limb movement after stroke: Consensus-based core recommendations from the Second Stroke Recovery and Rehabilitation Roundtable},
}
@article{Frykberg2021,
   abstract = {Background: Kinematic analysis of the 3D reach-to-grasp drinking task is recommended in stroke rehabilitation research. The number of trials required to reach performance stability, as an important aspect of reliability, has not been investigated for this task. Thus, the aims of this study were to determine the number of trials needed for the drinking task to reach within-session performance stability and to investigate trends in performance over a set of trials in non-disabled people and in a sample of individuals with chronic stroke. In addition, the between-sessions test–retest reliability in persons with stroke was established. Methods: The drinking task was performed at least 10 times, following a standardized protocol, in 44 non-disabled and 8 post-stroke individuals. A marker-based motion capture system registered arm and trunk movements during 5 pre-defined phases of the drinking task. Intra class correlation statistics were used to determine the number of trials needed to reach performance stability as well as to establish test–retest reliability. Systematic within-session trends over multiple trials were analyzed with a paired t-test. Results: For most of the kinematic variables 2 to 3 trials were needed to reach good performance stability in both investigated groups. More trials were needed for movement times in reaching and returning phase, movement smoothness, time to peak velocity and inter-joint-coordination. A small but significant trend of improvement in movement time over multiple trials was demonstrated in the non-disabled group, but not in the stroke group. A mean of 3 trials was sufficient to reach good to excellent test–retest reliability for most of the kinematic variables in the stroke sample. Conclusions: This is the first study that determines the number of trials needed for good performance stability (non-disabled and stroke) and test–retest reliability (stroke) for temporal, endpoint and angular metrics of the drinking task. For most kinematic variables, 3–5 trials are sufficient to reach good reliability. This knowledge can be used to guide future kinematic studies.},
   author = {Gunilla Elmgren Frykberg and Helena Grip and Margit Alt Murphy},
   doi = {10.1186/s12984-021-00895-3},
   issn = {17430003},
   issue = {1},
   journal = {Journal of NeuroEngineering and Rehabilitation},
   keywords = {Drinking task,Functional assessment,Kinematics,Non-disabled,Performance stability,Stroke,Test–retest reliability,Upper extremity},
   month = {12},
   pmid = {34130716},
   publisher = {BioMed Central Ltd},
   
   title = {How many trials are needed in kinematic analysis of reach-to-grasp?—A study of the drinking task in persons with stroke and non-disabled controls},
   volume = {18},
   year = {2021},
}
@article{Hatem2016,
   abstract = {Stroke is one of the leading causes for disability worldwide. Motor function deficits due to stroke affect the patients’ mobility, their limitation in daily life activities, their participation in society and their odds of returning to professional activities. All of these factors contribute to a low overall quality of life. Rehabilitation training is the most effective way to reduce motor impairments in stroke patients. This multiple systematic review focuses both on standard treatment methods and on innovating rehabilitation techniques used to promote upper extremity motor function in stroke patients. A total number of 5712 publications on stroke rehabilitation was systematically reviewed for relevance and quality with regards to upper extremity motor outcome. This procedure yielded 270 publications corresponding to the inclusion criteria of the systematic review. Recent technology-based interventions in stroke rehabilitation including non-invasive brain stimulation, robot-assisted training, and virtual reality immersion are addressed. Finally, a decisional tree based on evidence from the literature and characteristics of stroke patients is proposed. At present, the stroke rehabilitation field faces the challenge to tailor evidence-based treatment strategies to the needs of the individual stroke patient. Interventions can be combined in order to achieve the maximal motor function recovery for each patient. Though the efficacy of some interventions may be under debate, motor skill learning, and some new technological approaches give promising outcome prognosis in stroke motor rehabilitation.},
   author = {Samar M. Hatem and Geoffroy Saussez and Margaux della Faille and Vincent Prist and Xue Zhang and Delphine Dispa and Yannick Bleyenheuft},
   doi = {10.3389/fnhum.2016.00442},
   issn = {16625161},
   issue = {SEP2016},
   journal = {Frontiers in Human Neuroscience},
   keywords = {Paresis,Rehabilitation,Review,Stroke,Systematic review,Upper extremity},
   month = {9},
   publisher = {Frontiers Media S. A},
   title = {Rehabilitation of motor function after stroke: A multiple systematic review focused on techniques to stimulate upper extremity recovery},
   volume = {10},
   year = {2016},
}
@article{Murphy2011,
   abstract = {Background. Three-dimensional kinematic analysis provides quantitative and qualitative assessment of upper-limb motion and is used as an outcome measure to evaluate impaired movement after stroke. The number of kinematic variables used, however, is diverse, and models for upper-extremity motion analysis vary. Objective. The authors aim to identify a set of clinically useful and sensitive kinematic variables to quantify upper-extremity motor control during a purposeful daily activity, that is, drinking from a glass. Methods. For this purpose, 19 participants with chronic stroke and 19 healthy controls reached for a glass of water, took a sip, and placed it back on a table in a standardized way. An optoelectronic system captured 3-dimensional kinematics. Kinematical parameters describing movement time, velocity, strategy and smoothness, interjoint coordination, and compensatory movements were analyzed between groups. Results. The majority of kinematic variables showed significant differences between study groups. The number of movement units, total movement time, and peak angular velocity of elbow discriminated best between healthy participants and those with stroke as well as between those with moderate (Fugl-Meyer scores of 39-57) versus mild (Fugl-Meyer scores of 58-64) arm impairment. In addition, the measures of compensatory trunk and arm movements discriminated between those with moderate and mild stroke impairment. Conclusion. Kinematic analysis in this study identified a set of movement variables during a functional task that may serve as an objective assessment of upper-extremity motor performance in persons who can complete a task, such as reaching and drinking, after stroke. © The Author(s) 2011.},
   author = {Margit Alt Murphy and Carin Willén and Katharina S. Sunnerhagen},
   doi = {10.1177/1545968310370748},
   issn = {15459683},
   issue = {1},
   journal = {Neurorehabilitation and Neural Repair},
   keywords = {Activities of daily living,Kinematics,Rehabilitation,Stroke,Upper extremity},
   month = {1},
   pages = {71-80},
   pmid = {20829411},
   title = {Kinematic variables quantifying upper-extremity performance after stroke during reaching and drinking from a glass},
   volume = {25},
   year = {2011},
}
@article{Saes2022,
   abstract = {Background: Disambiguation of behavioral restitution from compensation is important to better understand recovery of upper limb motor control post-stroke and subsequently design better interventions. Measuring quality of movement (QoM) during standardized performance assays and functional tasks using kinematic and kinetic metrics potentially allows for this disambiguation. Objectives: To identify longitudinal studies that used kinematic and/or kinetic metrics to investigate post-stroke recovery of reaching and assess whether these studies distinguish behavioral restitution from compensation. Methods: A systematic literature search was conducted using the databases PubMed, Embase, Scopus, and Wiley/Cochrane Library up to July 1st, 2020. Studies were identified if they performed longitudinal kinematic and/or kinetic measurements during reaching, starting within the first 6 months post-stroke. Results: Thirty-two longitudinal studies were identified, which reported a total of forty-six different kinematic metrics. Although the majority investigated improvements in kinetics or kinematics to quantify recovery of QoM, none of these studies explicitly addressed the distinction between behavioral restitution and compensation. One study obtained kinematic metrics for both performance assays and a functional task. Conclusions: Despite the growing number of kinematic and kinetic studies on post-stroke recovery, longitudinal studies that explicitly seek to delineate between behavioral restitution and compensation are still lacking in the literature. To rectify this situation, future studies should measure kinematics and/or kinetics during performance assays to isolate restitution and during a standardized functional task to determine the contributions of restitution and compensation.},
   author = {M. Saes and M. I. Mohamed Refai and B. J.F. van Beijnum and J. B.J. Bussmann and E. P. Jansma and P. H. Veltink and J. H. Buurke and E. E.H. van Wegen and C. G.M. Meskers and J. W. Krakauer and G. Kwakkel},
   doi = {10.1177/15459683211062890},
   issn = {15526844},
   issue = {3},
   journal = {Neurorehabilitation and Neural Repair},
   keywords = {behavioral restitution,biomechanics,compensation,kinematics,longitudinal studies,reaching,recovery,stroke,systematic review,upper extremity},
   month = {3},
   pages = {183-207},
   pmid = {35100897},
   publisher = {SAGE Publications Inc.},
   title = {Quantifying Quality of Reaching Movements Longitudinally Post-Stroke: A Systematic Review},
   volume = {36},
   year = {2022},
}
@article{Stamm2020,
   abstract = {Background: Expensive optoelectronic systems, considered the gold standard, require a laboratory environment and the attachment of markers, and they are therefore rarely used in everyday clinical practice. Two-dimensional (2D) human pose estimations for clinical purposes allow kinematic analyses to be carried out via a camera-based smartphone app. Since clinical specialists highly depend on the validity of information, there is a need to evaluate the accuracy of 2D pose estimation apps. Objective: The aim of the study was to investigate the accuracy of the 2D pose estimation of a mobility analysis app (Lindera-v2), using the PanopticStudio Toolbox data set as a reference standard. The study aimed to assess the differences in joint angles obtained by 2D video information generated with the Lindera-v2 algorithm and the reference standard. The results can provide an important assessment of the adequacy of the app for clinical use. Methods: To evaluate the accuracy of the Lindera-v2 algorithm, 10 video sequences were analyzed. Accuracy was evaluated by assessing a total of 30,000 data pairs for each joint (10 joints in total), comparing the angle data obtained from the Lindera-v2 algorithm with those of the reference standard. The mean differences of the angles were calculated for each joint, and a comparison was made between the estimated values and the reference standard values. Furthermore, the mean absolute error (MAE), root mean square error, and symmetric mean absolute percentage error of the 2D angles were calculated. Agreement between the 2 measurement methods was calculated using the intraclass correlation coefficient (ICC[A,2]). A cross-correlation was calculated for the time series to verify whether there was a temporal shift in the data. Results: The mean difference of the Lindera-v2 data in the right hip was the closest to the reference standard, with a mean value difference of -0.05° (SD 6.06°). The greatest difference in comparison with the baseline was found in the neck, with a measurement of -3.07° (SD 6.43°). The MAE of the angle measurement closest to the baseline was observed in the pelvis (1.40°, SD 1.48°). In contrast, the largest MAE was observed in the right shoulder (6.48°, SD 8.43°). The medians of all acquired joints ranged in difference from 0.19° to 3.17° compared with the reference standard. The ICC values ranged from 0.951 (95% CI 0.914-0.969) in the neck to 0.997 (95% CI 0.997-0.997) in the left elbow joint. The cross-correlation showed that the Lindera-v2 algorithm had no temporal lag. Conclusions: The results of the study indicate that a 2D pose estimation by means of a smartphone app can have excellent agreement compared with a validated reference standard. An assessment of kinematic variables can be performed with the analyzed algorithm, showing only minimal deviations compared with data from a massive multiview system.},
   author = {Oskar Stamm and Anika Heimann-Steinert},
   doi = {10.2196/19608},
   issn = {22915222},
   issue = {12},
   journal = {JMIR mHealth and uHealth},
   keywords = {2D human pose estimation,Analysis,Clinical practice,Kinematics,Mobility,Motion capturing,Smartphone app},
   month = {12},
   pmid = {33346739},
   publisher = {JMIR Publications Inc.},
   title = {Accuracy of monocular two-dimensional pose estimation compared with a reference standard for kinematic multiview analysis: Validation study},
   volume = {8},
   year = {2020},
}

@article{Murphy2012,
   abstract = {Background. Kinematic analysis is a powerful method for an objective assessment of movements and is increasingly used as an outcome measure after stroke. Little is known about how the actual movement performance measured with kinematics is related to the common traditional assessment scales. The aim of this study was to determine the relationships between movement kinematics from a drinking task and the impairment or activity limitation level after stroke. Methods. Kinematic analysis of movement performance in a drinking task was used to measure movement time, smoothness, and angular velocity of elbow and trunk displacement (TD) in 30 individuals with stroke. Sensorimotor impairment was assessed with the Fugl-Meyer Assessment (FMA), activity capacity limitation with the Action Research Arm Test (ARAT), and self-perceived activity difficulties with the ABILHAND questionnaire. Results. Backward multiple regression revealed that the movement smoothness (similarly to movement time) and TD together explain 67% of the total variance in ARAT. Both variables uniquely contributed 37% and 11%, respectively. The TD alone explained 20% of the variance in the FMA, and movement smoothness explained 6% of the variance in the ABILHAND. Conclusions. The kinematic movement performance measures obtained during a drinking task are more strongly associated with activity capacity than with impairment. The movement smoothness and time, possibly together with compensatory movement of the trunk, are valid measures of activity capacity and can be considered as key variables in the evaluation of upper-extremity function after stroke. This increased knowledge is of great value for better interpretation and application of kinematic data in clinical studies. © 2012 The Author(s).},
   author = {Margit Alt Murphy and Carin Willén and Katharina S. Sunnerhagen},
   doi = {10.1177/1545968312448234},
   issn = {15459683},
   issue = {9},
   journal = {Neurorehabilitation and Neural Repair},
   pages = {1106-1115},
   title = {Movement kinematics during a drinking task are associated with the activity capacity level after stroke},
   volume = {26},
   year = {2012},
}


@article{,
   abstract = {Background: Technology-supported rehabilitation can help alleviate the increasing need for cost-effective rehabilitation of neurological conditions, but use in clinical practice remains limited. Agreement on a core set of reliable, valid and accessible outcome measures to assess rehabilitation outcomes is needed to generate strong evidence about effectiveness of rehabilitation approaches, including technologies. This paper collates and synthesizes a core set from multiple sources; combining existing evidence, clinical practice guidelines and expert consensus into European recommendations for Clinical Assessment of Upper Limb In Neurorehabilitation (CAULIN). Methods: Data from systematic reviews, clinical practice guidelines and expert consensus (Delphi methodology) were systematically extracted and synthesized using strength of evidence rating criteria, in addition to recommendations on assessment procedures. Three sets were defined: a core set: strong evidence for validity, reliability, responsiveness and clinical utility AND recommended by at least two sources; an extended set: strong evidence OR recommended by at least two sources and a supplementary set: some evidence OR recommended by at least one of the sources. Results: In total, 12 measures (with primary focus on stroke) were included, encompassing body function and activity level of the International Classification of Functioning and Health. The core set recommended for clinical practice and research: Fugl-Meyer Assessment of Upper Extremity (FMA-UE) and Action Research Arm Test (ARAT); the extended set recommended for clinical practice and/or clinical research: kinematic measures, Box and Block Test (BBT), Chedoke Arm Hand Activity Inventory (CAHAI), Wolf Motor Function Test (WMFT), Nine Hole Peg Test (NHPT) and ABILHAND; the supplementary set recommended for research or specific occasions: Motricity Index (MI); Chedoke-McMaster Stroke Assessment (CMSA), Stroke Rehabilitation Assessment Movement (STREAM), Frenchay Arm Test (FAT), Motor Assessment Scale (MAS) and body-worn movement sensors. Assessments should be conducted at pre-defined regular intervals by trained personnel. Global measures should be applied within 24 h of hospital admission and upper limb specific measures within 1 week. Conclusions: The CAULIN recommendations for outcome measures and assessment procedures provide a clear, simple, evidence-based three-level structure for upper limb assessment in neurological rehabilitation. Widespread adoption and sustained use will improve quality of clinical practice and facilitate meta-analysis, critical for the advancement of technology-supported neurorehabilitation.},
   author = {Gerdienke B. Prange-Lasonder and Margit Alt Murphy and Ilse Lamers and Ann Marie Hughes and Jaap H. Buurke and Peter Feys and Thierry Keller and Verena Klamroth-Marganska and Ina M. Tarkka and Annick Timmermans and Jane H. Burridge},
   doi = {10.1186/s12984-021-00951-y},
   issn = {17430003},
   issue = {1},
   journal = {Journal of NeuroEngineering and Rehabilitation},
   keywords = {Assessment,Multiple sclerosis,Outcome measures,Rehabilitation,Spinal cord injury,Stroke,Therapy,Traumatic brain injury,Upper extremity,Upper limb},
   month = {12},
   pmid = {34749752},
   publisher = {BioMed Central Ltd},
   title = {European evidence-based recommendations for clinical assessment of upper limb in neurorehabilitation (CAULIN): data synthesis from systematic reviews, clinical practice guidelines and expert consensus},
   volume = {18},
   year = {2021},
}
@article{Kwakkel2019,
   abstract = {The second Stroke Recovery and Rehabilitation Roundtable “metrics” task force developed consensus around the recognized need to add kinematic and kinetic movement quantification to its core recommendations for standardized measurements of sensorimotor recovery in stroke trials. Specifically, we focused on measurement of the quality of upper limb movement. We agreed that the recommended protocols for measurement should be conceptually rigorous, reliable, valid and responsive to change. The recommended measurement protocols include four performance assays (i.e. 2D planar reaching, finger individuation, grip strength, and precision grip at body function level) and one functional task (3D drinking task at activity level) that address body function and activity respectively. This document describes the criteria for assessment and makes recommendations about the type of technology that should be used for reliable and valid movement capture. Standardization of kinematic measurement protocols will allow pooling of participant data across sites, thereby increasing sample size aiding meta-analyses of published trials, more detailed exploration of recovery profiles, the generation of new research questions with testable hypotheses, and development of new treatment approaches focused on impairment. We urge the clinical and research community to consider adopting these recommendations.},
   author = {G. Kwakkel and E. E.H. Van Wegen and J. H. Burridge and C. J. Winstein and L. E.H. van Dokkum and M. Alt Murphy and M. F. Levin and J. W. Krakauer},
   doi = {10.1177/1747493019873519},
   issn = {17474949},
   issue = {8},
   journal = {International Journal of Stroke},
   keywords = {Stroke,biomechanics,consensus,measurement,recovery,rehabilitation,upper extremity},
   month = {10},
   pages = {783-791},
   pmid = {31510885},
   publisher = {SAGE Publications Inc.},
   title = {Standardized measurement of quality of upper limb movement after stroke: Consensus-based core recommendations from the Second Stroke Recovery and Rehabilitation Roundtable},
   volume = {14},
   year = {2019},
}
@article{,
   author = {Anne Schwarz and Christoph M Kanzler and Olivier Lambercy and Andreas R Luft and Janne M Veerbeek and CMK contributed equally},
   title = {Online-only DATA SUPPLEMENT A Systematic Review on Kinematic Assessments for Upper Limb Movements after Stroke},
}
@article{Pohl2020,
   abstract = {Introduction: Outcome measures are key to tailor rehabilitation goals to the stroke patient's individual needs and to monitor poststroke recovery. The large number of available outcome measures leads to high variability in clinical use. Currently, an internationally agreed core set of motor outcome measures for clinical application is lacking. Therefore, the goal was to develop such a set to serve as a quality standard in clinical motor rehabilitation poststroke. Methods: Outcome measures for the upper and lower extremities, and activities of daily living (ADL)/stroke-specific outcomes were identified and presented to stroke rehabilitation experts in an electronic Delphi study. In round 1, clinical feasibility and relevance of the outcome measures were rated on a 7-point Likert scale. In round 2, those rated at least as “relevant” and “feasible” were ranked within the body functions, activities, and participation domains of the International Classification of Functioning, Disability, and Health (ICF). Furthermore, measurement time points poststroke were indicated. In round 3, answers were reviewed in reference to overall results to reach final consensus. Results: In total, 119 outcome measures were presented to 33 experts from 18 countries. The recommended core set includes the Fugl–Meyer Motor Assessment and Action Research Arm Test for the upper extremity section; the Fugl–Meyer Motor Assessment, 10-m Walk Test, Timed-Up-and-Go, and Berg Balance Scale for the lower extremity section; and the National Institutes of Health Stroke Scale, and Barthel Index or Functional Independence Measure for the ADL/stroke-specific section. The Stroke Impact Scale was recommended spanning all ICF domains. Recommended measurement time points are days 2 ± 1 and 7; weeks 2, 4, and 12; 6 months poststroke and every following 6th month. Discussion and Conclusion: Agreement was found upon a set of nine outcome measures for application in clinical motor rehabilitation poststroke, with seven measurement time points following the stages of poststroke recovery. This core set was specifically developed for clinical practice and distinguishes itself from initiatives for stroke rehabilitation research. The next challenge is to implement this clinical core set across the full stroke care continuum with the aim to improve the transparency, comparability, and quality of stroke rehabilitation at a regional, national, and international level.},
   author = {Johannes Pohl and Jeremia Philipp Oskar Held and Geert Verheyden and Margit Alt Murphy and Stefan Engelter and Agnes Flöel and Thierry Keller and Gert Kwakkel and Tobias Nef and Nick Ward and Andreas Rüdiger Luft and Janne Marieke Veerbeek},
   doi = {10.3389/fneur.2020.00875},
   issn = {16642295},
   journal = {Frontiers in Neurology},
   keywords = {Delphi study,clinical,motor rehabilitation,outcome measures,stroke},
   month = {9},
   publisher = {Frontiers Media S.A.},
   title = {Consensus-Based Core Set of Outcome Measures for Clinical Motor Rehabilitation After Stroke—A Delphi Study},
   volume = {11},
   year = {2020},
}
@article{Saini2021,
   abstract = {PURPOSE OF THE REVIEW: To provide an up-to-date review of the incidence of stroke and large vessel occlusion (LVO) around the globe, as well as the eligibility and access to IV thrombolysis (IVT) and mechanical thrombectomy (MT) worldwide. RECENT FINDINGS: Randomized clinical trials have established MT with or without IVT as the usual care for patients with LVO stroke for up to 24 hours from symptom onset. Eligibility for IVT has extended beyond 4.5 hours based on permissible imaging criteria. With these advances in the last 5 years, there has been a notable increase in the population of patients eligible for acute stroke interventions. However, access to acute stroke care and utilization of MT or IVT is lagging in these patients. SUMMARY: Stroke is the second leading cause of both disability and death worldwide, with the highest burden of the disease shared by low- and middle-income countries. In 2016, there were 13.7 million new incident strokes globally; ≈87% of these were ischemic strokes and by conservative estimation about 10%-20% of these account for LVO. Fewer than 5% of patients with acute ischemic stroke received IVT globally in the eligible therapeutic time window and fewer than 100,000 MTs were performed worldwide in 2016. This highlights the large gap among eligible patients and the low utilization rates of these advances across the globe. Multiple global initiatives are underway to investigate interventions to improve systems of care and bridge this gap.},
   author = {Vasu Saini and Luis Guada and Dileep R. Yavagal},
   doi = {10.1212/WNL.0000000000012781},
   issn = {1526632X},
   issue = {20},
   journal = {Neurology},
   title = {Global Epidemiology of Stroke and Access to Acute Ischemic Stroke Interventions},
   volume = {97},
   year = {2021},
}
@article{,
   abstract = {Because of the growing size and aging of the world's population, the global burden of stroke is increasing dramatically. Current epidemiological data indicate that 16.9million people suffer a stroke each year, which represents a global incidence of 258/100,000/year, with marked differences between high- and low-income countries, and an age-adjusted incidence 1.5 times higher in men than in women. Although primary prevention has contributed to a decrease in stroke incidence in high-income countries, the so-called 'epidemiological transition' has led to an increase in incidence in middle-to-low-income countries as well. In addition, the incidence of ischemic stroke in young adults is on the rise, suggesting a need for specific preventative interventions in that age group. The number of stroke survivors almost doubled between 1990 and 2010, and has now reached 33 million people. According to epidemiological projections, this number will rise to 77 million by 2030. In France, the number of hospitalizations for an acute cerebrovascular event was about 138,000 in 2009, accounting for 3% of the total national health expenditure. Outcomes after stroke are frequently impaired by complications, including motor handicaps, dementia, depression, fatigue, and a high risk of early rehospitalization and institutionalization, with adverse consequences in terms of socioeconomic costs. In addition, there are 5.9 million stroke-related deaths worldwide every year. Finally, although many analytical epidemiological studies have considerably increased our knowledge of risk factors for stroke, the recent INTERSTROKE study provided evidence that 10 risk factors alone accounted for 88% of all strokes. Many of these risk factors are modifiable, which suggests that efforts should be made to promote interventions that aim to reduce the risk of stroke. A new 'mass approach' aiming to reduce the level of stroke risk factors in all people in a region, regardless of any given individual's level of risk, is currently still being developed. This interesting and innovative way to spread stroke awareness is based on the use of an internationally validated mobile-phone application that can calculate the risk of stroke for any given individual, and also contains a section to educate people on stroke warning symptoms and signs.},
   author = {Y. Béjot and B. Daubail and M. Giroud},
   doi = {10.1016/j.neurol.2015.07.013},
   issn = {00353787},
   issue = {1},
   journal = {Revue Neurologique},
   title = {Epidemiology of stroke and transient ischemic attacks: Current knowledge and perspectives},
   volume = {172},
   year = {2016},
}
@article{Lai2002,
   abstract = {Background and Purpose - The purpose of this study was to compare disability and quality of life as measured by the Stroke Impact Scale (SIS) of stroke patients deemed recovered (Barthel Index ≥95) with 2 stroke-free populations of community-dwelling elderly. Methods - Eighty-one stroke patients who participated in the Kansas City Stroke Registry and achieved a Barthel Index of ≥95 at 3 months after stroke and 246 stroke-free subjects enrolled in the Community Elders Study were enrolled in this study. The Community Elders Study group was further divided into 2 groups, those recruited from the Department of Veterans Affairs Health System (VA) and a those from a local health maintenance organization (HMO). Stroke patients were administered the SIS ≈90 days after stroke, and the stroke-free community dwellers were administered a version of the SIS adapted for nonstroke subjects, the Health Impact Scale (HIS). A general linear model was used to examine differences in health outcomes measured by the SIS or HIS between the KCSR stroke patients and VA and HMO community-dwelling elders after controlling for medical comorbidities and demographics. Results - Kansas City Stroke Registry participants were significantly older than the community study groups (P=0.0052). Selected medical conditions were similar among the 3 study groups. Old age and a history of diabetes mellitus were more likely to be associated with more deficits and poor quality of life. In stroke patients deemed recovered, stroke still affected hand function, activities and independent activities of daily living, participation, and overall physical function compared with the stroke-free community dwellers in the HMO health system even after adjustment for age and diabetes status. Stroke-free community dwellers in the VA health system also had worse social participation than the stroke-free community dwellers in the HMO health system. Conclusions - Research and clinicians have consistently underestimated the impact of stroke with the Barthel Index. This has major implications for the design of therapeutic trial designs and adequate assessments of social and economic sequelae of stroke.},
   author = {Sue Min Lai and Stephanie Studenski and Pamela W. Duncan and Subashan Perera},
   doi = {10.1161/01.STR.0000019289.15440.F2},
   issn = {00392499},
   issue = {7},
   journal = {Stroke},
   title = {Persisting consequences of stroke measured by the stroke impact scale},
   volume = {33},
   year = {2002},
}
@article{,
   abstract = {Background: The COVID-19 pandemic impedes therapy and care activities. Tele-health, i.e., the provision of health care at a distance (HCD), is a promising way to fill the supply gap. However, facilitators and barriers influence the use and experience of HCD for occupational therapists (OTs) and midwives. We identified use of services and appraisal of experiences of Switzerland-based OTs and midwives regarding the provision of HCD during the lockdown as it pertains to the COVID-19 pandemic in spring 2020. 1. Hypothesis: Profession, age in years, and area of work have a significant and meaningful influence over whether HCD is provided. 2. Hypothesis: Profession, age in years, area of work, possibility of reimbursement by health insurance, and application used have a significant and meaningful influence on the experience of HCD. Methods: In a cross-sectional survey, 5755 OTs and midwives were contacted to fill out an online questionnaire with 13 questions regarding demographic information, use of HCD, and experiences while providing the service. Eleven potential facilitators and barriers and areas where there was desire for support were identified. Results: The questionnaire was completed by 1269 health professionals (response rate 22.5%). 73.4% of responding OTs (n = 431) and midwives (n = 501) provided HCD during the COVID-19 pandemic lockdown. Profession and area of work had a significant influence on whether HCD was provided. Age only had a significant influence on the use of videotelephony, SMS, and chat services. OTs experienced HCD significantly more positively than midwives (log odds = 1.3; p ≤.01). Video-telephony (log odds = 1.1; p ≤.01) and use of phone (log odds = 0.8; p =.01) were positive predictors for positive experience, while use of SMS (log odds = − 0.33; p =.02) was a negative predictor. Among OTs, 67.5% experienced HCD as positive or mostly positive, while 27.0% experienced it as negative or mostly negative. Among midwives, 39.5% experienced it as positive or mostly positive, while 57.5% experienced it as negative or mostly negative. Most respondents desired support concerning reimbursement by health insurance (70.8%), followed by law and data protection (60.4%). Conclusions: HCD during the early COVID-19 pandemic was generally perceived as positive by OTs and midwives. There is need for training opportunities in connection with HCD during the COVID-19 pandemic.},
   author = {Verena Klamroth-Marganska and Michael Gemperle and Thomas Ballmer and Susanne Grylka-Baeschlin and Jessica Pehlke-Milde and Brigitte E. Gantschnig},
   doi = {10.1186/s12913-021-06527-9},
   issn = {14726963},
   issue = {1},
   journal = {BMC Health Services Research},
   title = {Does therapy always need touch? A cross-sectional study among Switzerland-based occupational therapists and midwives regarding their experience with health care at a distance during the COVID-19 pandemic in spring 2020},
   volume = {21},
   year = {2021},
}
@article{,
   abstract = {During the COVID-19 pandemic of 2020, healthcare professionals worldwide abruptly shifted from an in-person to a telehealth service delivery model. Many did so without advanced training or preparation. This cross-sectional study explored how occupational therapy practitioners (OTPs) used telehealth during the COVID-19 pandemic, and whether they found it to be an effective service delivery model that should be a permanent option for providing occupational therapy services. An online survey was disseminated; it included Likert scale questions, multiple option questions, and open-ended questions regarding telehealth use during the COVID-19 pandemic. Of the 230 respondents, 176 (77%) support telehealth as a substitute for in-person services; 179 (78%) support telehealth as a permanent option for occupational therapy service delivery. This information lends support to the uninterrupted use of telehealth by OTPs when government emergency orders in response to COVID-19 expire.},
   author = {Sue Dahl-Popolizio and Heidi Carpenter and Melissa Coronado and Nicholas J. Popolizio and Connor Swanson},
   doi = {10.5195/ijt.2020.6328},
   issn = {19452020},
   issue = {2},
   journal = {International Journal of Telerehabilitation},
   title = {Telehealth for the provision of occupational therapy: Reflections on experiences during the COVID-19 pandemic},
   volume = {12},
   year = {2020},
}
@inproceedings{Borges2012,
   abstract = {An increasing ageing society and consequently rising number of post-stroke related neurological dysfunction patients are forcing the rehabilitation field to adapt to ever-growing demands. In parallel, an unprecedented number of research efforts and technological solutions meant for human monitoring are continuously influencing traditional methodologies, causing paradigm shifts; extending the therapist patient dynamics. Compensatory movements can be observed in post-stroke patient when performing functional tasks. Although some controversy remains regarding the functional benefits of compensatory movement as a way of accomplish a given task, even in the presence of a motor deficit; studies suggest that such maladaptive strategies may limit the plasticity of the nervous system to enhance neuro-motor recovery. This preliminary study intends to aid in the development of a system for compensatory movement detection in stroke patients through the use of accelerometry data. A post-stroke patients group is presented and discussed, instructed to perform reach and press movements while sensors were positioned at different location on the arm, forearm and trunk, in order to assess sensor positioning influence. Results suggest that P1 is advantageous for compensatory elevation movement detection at the shoulder; P4 seems the most appropriate for detecting the abduction; and P5 presents a reasonable sensitivity for detection of anteriorization and rotation of the trunk.},
   author = {Carla M. Borges and Claudia Silva and Antonio J. Salazar and Ana S. Silva and Miguel V. Correia and Rubim S. Santos and João P. Vilas-Boas},
   doi = {10.5220/0003798102970302},
   journal = {BIOSIGNALS 2012 - Proceedings of the International Conference on Bio-Inspired Systems and Signal Processing},
   title = {Compensatory movement detection through inertial sensor positioning for post-stroke rehabilitation},
   year = {2012},
}
@article{Feigin2022,
   abstract = {Stroke remains the second-leading cause of death and the third-leading cause of death and disability combined (as expressed by disability-adjusted life-years lost – DALYs) in the world. The estimated global cost of stroke is over US$721 billion (0.66% of the global GDP). From 1990 to 2019, the burden (in terms of the absolute number of cases) increased substantially (70.0% increase in incident strokes, 43.0% deaths from stroke, 102.0% prevalent strokes, and 143.0% DALYs), with the bulk of the global stroke burden (86.0% of deaths and 89.0% of DALYs) residing in lower-income and lower-middle-income countries (LMIC). This World Stroke Organisation (WSO) Global Stroke Fact Sheet 2022 provides the most updated information that can be used to inform communication with all internal and external stakeholders; all statistics have been reviewed and approved for use by the WSO Executive Committee as well as leaders from the Global Burden of Disease research group.},
   author = {Valery L. Feigin and Michael Brainin and Bo Norrving and Sheila Martins and Ralph L. Sacco and Werner Hacke and Marc Fisher and Jeyaraj Pandian and Patrice Lindsay},
   doi = {10.1177/17474930211065917},
   issn = {17474949},
   issue = {1},
   journal = {International Journal of Stroke},
   title = {World Stroke Organization (WSO): Global Stroke Fact Sheet 2022},
   pages = {18-29},
   volume = {17},
   year = {2022},
}
@article{Feigin2017,
   abstract = {Background Comparable data on the global and country-specific burden of neurological disorders and their trends are crucial for health-care planning and resource allocation. The Global Burden of Diseases, Injuries, and Risk Factors (GBD) Study provides such information but does not routinely aggregate results that are of interest to clinicians specialising in neurological conditions. In this systematic analysis, we quantified the global disease burden due to neurological disorders in 2015 and its relationship with country development level. Methods We estimated global and country-specific prevalence, mortality, disability-adjusted life-years (DALYs), years of life lost (YLLs), and years lived with disability (YLDs) for various neurological disorders that in the GBD classification have been previously spread across multiple disease groupings. The more inclusive grouping of neurological disorders included stroke, meningitis, encephalitis, tetanus, Alzheimer's disease and other dementias, Parkinson's disease, epilepsy, multiple sclerosis, motor neuron disease, migraine, tension-type headache, medication overuse headache, brain and nervous system cancers, and a residual category of other neurological disorders. We also analysed results based on the Socio-demographic Index (SDI), a compound measure of income per capita, education, and fertility, to identify patterns associated with development and how countries fare against expected outcomes relative to their level of development. Findings Neurological disorders ranked as the leading cause group of DALYs in 2015 (250·7 [95% uncertainty interval (UI) 229·1 to 274·7] million, comprising 10·2% of global DALYs) and the second-leading cause group of deaths (9·4 [9·1 to 9·7] million], comprising 16·8% of global deaths). The most prevalent neurological disorders were tension-type headache (1505·9 [UI 1337·3 to 1681·6 million cases]), migraine (958·8 [872·1 to 1055·6] million), medication overuse headache (58·5 [50·8 to 67·4 million]), and Alzheimer's disease and other dementias (46·0 [40·2 to 52·7 million]). Between 1990 and 2015, the number of deaths from neurological disorders increased by 36·7%, and the number of DALYs by 7·4%. These increases occurred despite decreases in age-standardised rates of death and DALYs of 26·1% and 29·7%, respectively; stroke and communicable neurological disorders were responsible for most of these decreases. Communicable neurological disorders were the largest cause of DALYs in countries with low SDI. Stroke rates were highest at middle levels of SDI and lowest at the highest SDI. Most of the changes in DALY rates of neurological disorders with development were driven by changes in YLLs. Interpretation Neurological disorders are an important cause of disability and death worldwide. Globally, the burden of neurological disorders has increased substantially over the past 25 years because of expanding population numbers and ageing, despite substantial decreases in mortality rates from stroke and communicable neurological disorders. The number of patients who will need care by clinicians with expertise in neurological conditions will continue to grow in coming decades. Policy makers and health-care providers should be aware of these trends to provide adequate services. Funding Bill & Melinda Gates Foundation.},
   author = {V. L. Feigin and R. V. Krishnamurthi and A. M. Theadom and A. A. Abajobir and S. R. Mishra and M. B. Ahmed and K. H. Abate and M. A. Mengistie and T. Wakayo and F. Abd-Allah and A. M. Abdulle and S. F. Abera and K. E. Mohammed and G. Y. Abyu and S. W. Asgedom and T. M. Atey and B. D. Betsu and H. B. Mezgebe and K. B. Tuem and M. A. Woldu and A. N. Aichour and I. Aichour and M. T. Aichour and R. O. Akinyemi and S. Alabed and R. Al-Raddadi and N. Alvis-Guzman and A. T. Amare and H. Ansari and P. Anwari and J. Ärnlöv and S. Fereshtehnejad and E. Weiderpass and R. Havmoeller and H. Asayesh and L. Avila-Burgos and E. F.G.A. Avokpaho and L. E.R.A.S. Afrique and M. R. Azarpazhooh and A. Barac and M. Barboza and S. L. Barker-Collo and T. Bärnighausen and M. S. Farvid and S. Mohammed and N. Bedi and E. Beghi and G. Giussani and D. A. Bennett and S. I. Hay and A. C. Goulart and I. S. Santos and I. M. Bensenor and P. A. Lotufo and A. Berhane and P. Jeemon and S. Bhaumik and L. Dandona and R. Dandona and G. A. Kumar and S. M. Birlik and S. Biryukov and D. Casey and K. J. Foreman and E. M. Goldberg and I. A. Khalil and H. H. Kyu and T. Manhertz and A. H. Mokdad and M. Naghavi and G. Nguyen and E. Nichols and M. Smith and C. J.L. Murray and G. A. Roth and J. D. Stanaway and T. Vos and R. G. Ellenbogen and M. Jakovljevic and D. L. Tirschwell and J. R. Zunt and D. J. Boneya and M. Hambisa and L. N.B. Bulto and H. Carabin and C. A. Castañeda-Orjuela and F. Catalá-López and R. Tabarés-Seisdedos and H. Chen and A. A. Chitheer and R. Chowdhury and H. Christensen and G. A. Deveber and S. D. Dharmaratne and H. P. Do and C. T. Nguyen and Q. L. Nguyen and T. H. Nguyen and V. M. Nong and K. Dokova and E. R. Dorsey and S. Eskandarieh and F. Fischer and A. Majeed and T. J. Steiner and S. Rawaf and R. Shakir and H. Shoman and J. M. Geleijnse and R. F. Gillum and P. N. Gona and H. C. Gugnani and R. Gupta and V. Hachinski and R. R. Hamadeh and G. J. Hankey and H. A. Hareri and P. Heydarpour and M. A. Sahraian and A. Kasaeian and R. Malekzadeh and G. Roshandel and S. G. Sepanlou and P. J. Hotez and M. Javanbakht and J. B. Jonas and Y. Kalkonde and A. Kandel and A. Karch and A. Kastor and M. Rahman and P. N. Keiyoro and Y. S. Khader and E. A. Khan and Y. Khang and A. T.A. Khoja and B. X. Tran and J. Khubchandani and D. Kim and Y. J. Kim and M. Kivimaki and Y. Kokubo and S. Kosen and M. Kravchenko and M. A. Piradov and Y. Y. Varakin and B. Kuate Defo and C. Kulkarni and R. Kumar and A. Larsson and P. M. Lavados and Y. Li and X. Liang and M. L. Liben and W. D. Lo and G. Logroscino and C. T. Loy and M. T. Mackay and A. Meretoja and C. E.I. Szoeke and H. Magdy Abd El Razek and L. G. Mantovani and J. Massano and M. Mazidi and C. McAlinden and S. Mehata and M. M. Mehndiratta and Z. A. Memish and W. Mendoza and G. A. Mensah and T. Wijeratne and T. R. Miller and N. Mohamed Ibrahim and A. Mohammadi and M. Moradi-Lakeh and I. Moreno Velasquez and K. I. Musa and J. W. Ngunjiri and D. N.A. Ningrum and B. Norrving and D. J. Stein and J. J.N. Noubiap and F. A. Ogbo and A. M.N. Renzaho and M. O. Owolabi and J. D. Pandian and P. G. Parmar and D. M. Pereira and M. Petzold and M. R. Phillips and R. G. Poulton and F. Pourmalek and M. Qorbani and A. Rafay and R. K. Rai and S. Rajsic and A. Ranta and M. S. Rezai and E. Rubagotti and P. Sachdev and S. Safiri and R. Sahathevan and A. M. Samy and P. Santalucia and B. Sartorius and M. Satpathy and M. Sawhney and M. I. Saylan and M. A. Shaikh and M. Shamsizadeh and K. N. Sheth and M. Shigematsu and D. A.S. Silva and E. Sobngwi and L. A. Sposato and L. J. Stovner and L. J. Stovner and R. Suliankatchi Abdulkader and D. Tanne and A. G. Thrift and R. Topor-Madry and T. Truelsen and K. N. Ukwaja and O. A. Uthman and T. Vasankari and N. Venketasubramanian and V. V. Vlassov and F. Wadilo and M. T. Wallin and R. Westerman and C. S. Wiysonge and C. D. Wolfe and D. Xavier and G. Xu and Y. Yano and H. H. Yimam and N. Yonemoto and C. Yu and Z. Zaidi and M. E. Zaki},
   doi = {10.1016/S1474-4422(17)30299-5},
   issn = {14744465},
   issue = {11},
   journal = {The Lancet Neurology},
   title = {Global, regional, and national burden of neurological disorders during 1990–2015: a systematic analysis for the Global Burden of Disease Study 2015},
   volume = {16},
   year = {2017},
}
@article{Dewan2019,
   abstract = {OBJECTIVE Traumatic brain injury (TBI)—the “silent epidemic”—contributes to worldwide death and disability more than any other traumatic insult. Yet, TBI incidence and distribution across regions and socioeconomic divides remain unknown. In an effort to promote advocacy, understanding, and targeted intervention, the authors sought to quantify the case burden of TBI across World Health Organization (WHO) regions and World Bank (WB) income groups. METHODS Open-source epidemiological data on road traffic injuries (RTIs) were used to model the incidence of TBI using literature-derived ratios. First, a systematic review on the proportion of RTIs resulting in TBI was conducted, and a meta-analysis of study-derived proportions was performed. Next, a separate systematic review identified primary source studies describing mechanisms of injury contributing to TBI, and an additional meta-analysis yielded a proportion of TBI that is secondary to the mechanism of RTI. Then, the incidence of RTI as published by the Global Burden of Disease Study 2015 was applied to these two ratios to generate the incidence and estimated case volume of TBI for each WHO region and WB income group. RESULTS Relevant articles and registries were identified via systematic review; study quality was higher in the high-income countries (HICs) than in the low- and middle-income countries (LMICs). Sixty-nine million (95% CI 64–74 million) individuals worldwide are estimated to sustain a TBI each year. The proportion of TBIs resulting from road traffic collisions was greatest in Africa and Southeast Asia (both 56%) and lowest in North America (25%). The incidence of RTI was similar in Southeast Asia (1.5% of the population per year) and Europe (1.2%). The overall incidence of TBI per 100,000 people was greatest in North America (1299 cases, 95% CI 650–1947) and Europe (1012 cases, 95% CI 911–1113) and least in Africa (801 cases, 95% CI 732–871) and the Eastern Mediterranean (897 cases, 95% CI 771–1023). The LMICs experience nearly 3 times more cases of TBI proportionally than HICs. CONCLUSIONS Sixty-nine million (95% CI 64–74 million) individuals are estimated to suffer TBI from all causes each year, with the Southeast Asian and Western Pacific regions experiencing the greatest overall burden of disease. Head injury following road traffic collision is more common in LMICs, and the proportion of TBIs secondary to road traffic collision is likewise greatest in these countries. Meanwhile, the estimated incidence of TBI is highest in regions with higher-quality data, specifically in North America and Europe.},
   author = {Michael C. Dewan and Abbas Rattani and Saksham Gupta and Ronnie E. Baticulon and Ya Ching Hung and Maria Punchak and Amit Agrawal and Amos O. Adeleye and Mark G. Shrime and Andrés M. Rubiano and Jeffrey V. Rosenfeld and Kee B. Park},
   doi = {10.3171/2017.10.JNS17352},
   issn = {19330693},
   issue = {4},
   journal = {Journal of Neurosurgery},
   title = {Estimating the global incidence of traumatic brain injury},
   volume = {130},
   year = {2019},
}
@article{Hendricks2002,
   abstract = {Objective: To collect and integrate existing data concerning the occurrence, extent, time course, and prognostic determinants of motor recovery after stroke using a systematic methodologic approach. Data Sources: A computer-aided search in bibliographic databases was done of longitudinal cohort studies, original prognostic studies, and randomized controlled trials published in the period 1966 to November 2001, which was expanded by references from retrieved articles and narrative reviews. Study Selection: After a preliminary screening, internal, external, and statistical validity was assessed by a priori methodologic criteria, with special emphasis on the internal validity. Data Extraction: The studies finally selected were discussed, based on the quantitative analysis of the outcome measures and prognostic determinants. Meta-analysis was pursued, but was not possible because of substantial heterogeneity. Data Synthesis: The search resulted in 174 potentially relevant studies, of which 80 passed the preliminary screening and were subjected to further methodologic assessment; 14 studies were finally selected. Approximately 65% of the hospitalized stroke survivors with initial motor deficits of the lower extremity showed some degree of motor recovery. In the case of paralysis, complete motor recovery occurred in less than 15% of the patients, both for the upper and lower extremities. Hospitalized patients with small lacunar strokes showed relatively good motor recovery. The recovery period in patients with severe stroke was twice as long as in patients with mild stroke. The initial grade of paresis was the most important predictor for motor recovery (odds ratios [OR], >4). Objective analysis of the motor pathways by motor-evoked potentials (MEPs) showed even higher ORs (ORs, >20). Conclusions: Our knowledge of motor recovery after stroke in more accurate, quantitative, and qualitive terms is still limited. Nevertheless, our data synthesis and quantitative analysis comprises data from many methodologically robust studies, which may support the clinician in the management of stroke patients. With respect to early prognosis of motor recovery, our review confirms clinical experience that the initial grade of paresis (as measured on admission in the hospital) is the most important predictor, although the accuracy of prediction rapidly improves during the first few days after stroke. Initial paralysis implies the worst prognosis for subsequent motor recovery. Remarkably, the prognostic accuracy of MEPs appears much higher than that of clinical examination for different subgroups of patients. © 2002 by the American Congress of Rehabilitation Medicine and the American Academy of Physical Medicine and Rehabilitation.},
   author = {Henk T. Hendricks and Jacques Van Limbeek and Alexander C. Geurts and Machiel J. Zwarts},
   doi = {10.1053/apmr.2002.35473},
   issn = {00039993},
   issue = {11},
   journal = {Archives of Physical Medicine and Rehabilitation},
   title = {Motor recovery after stroke: A systematic review of the literature},
   volume = {83},
   year = {2002},
}
@article{Katz1998,
   abstract = {Objective: To characterize the frequency of recovery of arm paresis in patients with traumatic brain injury (TBI) admitted to rehabilitation. Design: Retrospective review identifying a cohort of patients with moderate or severe arm paresis after TBI followed at least 6 months postinjury. Setting: Freestanding acute rehabilitation hospital TBI unit. Patients and Methods: Forty-four patients with moderate to severe arm paresis were selected from 264 consecutive admissions and characterized by injury pathology subtype, injury severity (duration of unconsciousness [loss of consciousness, LOC] and posttraumatic amnesia [PTA]), age, and level of paresis according to Brunnstrom Stages of Recovery (BS 1 to 6). Patient groups with and without arm paresis were compared according to these variables (t tests and χ2). Main Outcome Measures: Recovery of arm paresis to isolated motor function (BS 5 or 6) and time to achieve recovery. Recovered and nonrecovered patients were compared (Mann-Whitney, t tests, and χ2) on injury severity, initial level of paresis, age, time to rehabilitation admission, and pathology subtype. Time to recovery was compared for patients at different levels of initial paresis, ranges of LOC, and pathology subtypes (Mann-Whitney and Kruskal-Wallis tests). Results: Forty-four patients (17%) had moderate (BS 3 to 4) or severe (BS 1 to 2) paresis at rehabilitation admission. They were more severely injured than nonparetic patients based on longer LOC (p < .002) and PTA (p < .009). Thirty-six patients (82%) recovered by 6 months; 72% of these recovered by 2 months. If still paretic at 2 months, only 56% recovered. Mean recovery time was 6.9 weeks (SD, 6.1) from injury. Time to recovery was best predicted by initial level of paresis and injury severity (r2 = .48), but not age. Patients with diffuse injury tended towards a more protracted recovery (7.9 weeks, SD 6.5) than patients with focal injury (4.2 weeks, SD 3.9) (p = .08) and only those with diffuse injury showed further recovery after 3 months. Conclusions: Arm paresis after TBI is relatively infrequent. Most patients recover by 2 months but later recovery is possible, especially in patients with primarily diffuse brain damage. Recovery is highly related to initial impairment, injury severity, and distribution of brain injury.},
   author = {Douglas I. Katz and Michael P. Alexander and Reva B. Klein},
   doi = {10.1016/S0003-9993(98)90060-0},
   issn = {00039993},
   issue = {5},
   journal = {Archives of Physical Medicine and Rehabilitation},
   title = {Recovery of arm function in patients with paresis after traumatic brain injury},
   volume = {79},
   year = {1998},
}
@article{Broeks1999,
   abstract = {Purpose: To assess the long-term motor and functional recovery of arm function after stroke. Design: Cohort study. Subjects: Fifty-four patients with a first stroke, who underwent inpatient rehabilitation, were measured early after stroke, after 16 weeks and after 4 years. Measures: Fugl-Meyer Motor assessment (FM, upper extremity), action Research Arm Test (ARA), Barthel Index, Arm Function Questionnaire, shoulder pain and range of motion, sensory function, Ashworth Scale and a perceived problem score. Results: Although most of the improvement occurred during the first 16 weeks after stroke, improvement in the FM score continued after 16 weeks in 10 patients. In 13 patients the recovery of arm function only started after 16 weeks. After 4 years a fair to good recovery of arm motor function (FM score > 20) was found in 31 patients. Twenty-seven patients had fair to good functional abilities of the hemiplegic arm (ARA > 25). Submaximal ARA scores for the unaffected arm were found in 11 patients. Barthel scores > 60 were found in 52 patients. Serious shoulder pain persisted in 11 patients. Intact sensory function was found in only 14 patients. It was associated with good motor recovery (FM score > 35 in 11 patients). Loss of arm function was perceived as a major problem by 36 patients. Conclusion: This is the first study to investigate the recovery of arm function after stroke over a period of 4 years. It is encouraging to note that even after 16 weeks improvement still occurred in some patients. However, considerable long-term loss of arm function, associated disability and perceived problems were found. There is an obvious need to develop effective treatment methods for hemiplegic arm function.},
   author = {J. G. Broeks and G. J. Lankhorst and K. Rumping and A. J.H. Prevo},
   doi = {10.1080/096382899297459},
   issn = {09638288},
   issue = {8},
   journal = {Disability and Rehabilitation},
   title = {The long-term outcome of arm function after stroke: Results of a follow-up study},
   volume = {21},
   year = {1999},
}
@article{Kwakkel2003,
   abstract = {Background and Purpose - To improve the accuracy of early postonset prediction of motor recovery in the flaccid hemiplegic arm, the effects of change in motor function over time on the accuracy of prediction were evaluated, and a prediction model for the probability of regaining dexterity at 6 months was developed. Methods - In 102 stroke patients, dexterity and paresis were measured with the Action Research Arm Test, Motricity Index, and Fugl-Meyer motor evaluation. For model development, 23 candidate determinants were selected. Logistic regression analysis was used for prognostic factors and model development. Results - At 6 months, some dexterity in the paretic arm was found in 38%, and complete functional recovery was seen in 11.6% of the patients. Total anterior circulation infarcts, right hemisphere strokes, homonymous hemianopia, visual gaze deficit, visual inattention, and paresis were statistically significant related to a poor arm function. Motricity Index leg scores of at least 25 points in the first week and Fugl-Meyer arm scores of 11 points in the second week increasing to 19 points in the fourth week raised the probability of developing some dexterity (Action Research Arm Test ≥10 points) from 74% (positive predictive value [PPV], 0.74; 95% confidence interval [CI], 0.63 to 0.86) to 94% (PPV, 0.83; 95% CI, 0.76 to 0.91) at 6 months. No change in probabilities of prediction dexterity was found after 4 weeks. Conclusions - Based on the Fugl-Meyer scores of the flaccid arm, optimal prediction of arm function outcome at 6 months can be made within 4 weeks after onset. Lack of voluntary motor control of the leg in the first week with no emergence of arm synergies at 4 weeks is associated with poor outcome at 6 months.},
   author = {Gert Kwakkel and Boudewijn J. Kollen and Jeroen V. Van der Grond and Arie J.H. Prevo},
   doi = {10.1161/01.STR.0000087172.16305.CD},
   issn = {00392499},
   issue = {9},
   journal = {Stroke},
   title = {Probability of regaining dexterity in the flaccid upper limb: Impact of severity of paresis and time since onset in acute stroke},
   volume = {34},
   year = {2003},
}
@article{Wolf2021,
   abstract = {A better understanding of motor recovery after stroke requires large-scale, longitudinal trials applying suitable assessments. Currently, there is an abundance of upper limb assessments used to quantify recovery. How well various assessments can describe upper limb function change over 1 year remains uncertain. A uniform and feasible standard would be beneficial to increase future studies' comparability on stroke recovery. This review describes which assessments are common in large-scale, longitudinal stroke trials and how these quantify the change in upper limb function from stroke onset up to 1 year. A systematic search for well-powered stroke studies identified upper limb assessments classifying motor recovery during the initial year after a stroke. A metaregression investigated the association between assessments and motor recovery within 1 year after stroke. Scores from nine common assessments and 4,433 patients were combined and transformed into a standardized recovery score. A mixed-effects model on recovery scores over time confirmed significant differences between assessments (P < 0.001), with improvement following the weeks after stroke present when measuring recovery using the Action Research Arm Test (β = 0.013), Box and Block test (β = 0.011), Fugl–Meyer Assessment (β = 0.007), or grip force test (β = 0.023). A last-observation-carried-forward analysis also highlighted the peg test (β = 0.017) and Rivermead Assessment (β = 0.011) as additional, valuable long-term outcome measures. Recovery patterns and, thus, trial outcomes are dependent on the assessment implemented. Future research should include multiple common assessments and continue data collection for a full year after stroke to facilitate the consensus process on assessments measuring upper limb recovery.},
   author = {Silke Wolf and Christian Gerloff and Winifried Backhaus},
   doi = {10.3389/fneur.2021.675255},
   issn = {16642295},
   journal = {Frontiers in Neurology},
   title = {Predictive Value of Upper Extremity Outcome Measures After Stroke—A Systematic Review and Metaregression Analysis},
   volume = {12},
   year = {2021},
}
@article{Murphy2015,
   abstract = {Background: Although use of standardized and scientifically sound outcome measures is highly encouraged in clinical practice and research, there is still no clear recommendation on which tools should be preferred for upper extremity assessment after stroke. As the aims, objectives and methodology of the existing reviews of the upper extremity outcome measures can vary, there is a need to bring together the evidence from existing multiple reviews. The purpose of this review was to provide an overview of evidence of the psychometric properties and clinical utility of upper extremity outcome measures for use in stroke, by systematically evaluating and summarizing findings from systematic reviews. Methods: A comprehensive systematic search was performed including systematic reviews from 2004 to February 2014. A methodological quality appraisal of the reviews was performed using the AMSTAR-tool. Results: From 13 included systematic reviews, 53 measures were identified of which 13 met the standardized criteria set for the psychometric properties. The strongest level of measurement quality and clinical utility was demonstrated for Fugl-Meyer Assessment, Action Research Arm Test, Box and Block Test, Chedoke Arm and Hand Activity Inventory, Wolf Motor Function Test and ABILHAND. Conclusions: This overview of systematic reviews provides a comprehensive systematic synthesis of evidence on which outcome measures demonstrate a high level of measurement quality and clinical utility and which can be considered as most suitable for upper extremity assessment after stroke. This overview can provide a valuable resource to assist clinicians, researchers and policy makers in selection of appropriate outcome measures.},
   author = {Margit Alt Murphy and Carol Resteghini and Peter Feys and Ilse Lamers},
   doi = {10.1186/s12883-015-0292-6},
   issn = {14712377},
   issue = {1},
   journal = {BMC Neurology},
   title = {An overview of systematic reviews on upper extremity outcome measures after stroke},
   volume = {15},
   year = {2015},
}
@article{Schwarz2019,
   abstract = {Background and Purpose - Assessing upper limb movements poststroke is crucial to monitor and understand sensorimotor recovery. Kinematic assessments are expected to enable a sensitive quantification of movement quality and distinguish between restitution and compensation. The nature and practice of these assessments are highly variable and used without knowledge of their clinimetric properties. This presents a challenge when interpreting and comparing results. The purpose of this review was to summarize the state of the art regarding kinematic upper limb assessments poststroke with respect to the assessment task, measurement system, and performance metrics with their clinimetric properties. Subsequently, we aimed to provide evidence-based recommendations for future applications of upper limb kinematics in stroke recovery research. Methods - A systematic search was conducted in PubMed, Embase, CINAHL, and IEEE Xplore. Studies investigating clinimetric properties of applied metrics were assessed for risk of bias using the Consensus-Based Standards for the Selection of Health Measurement Instruments checklist. The quality of evidence for metrics was determined according to the Grading of Recommendations Assessment, Development, and Evaluation approach. Results - A total of 225 studies (N=6197) using 151 different kinematic metrics were identified and allocated to 5 task and 3 measurement system groups. Thirty studies investigated clinimetrics of 62 metrics: Reliability (n=8), measurement error (n=5), convergent validity (n=22), and responsiveness (n=2). The metrics task/movement time, number of movement onsets, number of movement ends, path length ratio, peak velocity, number of velocity peaks, trunk displacement, and shoulder flexion/extension received a sufficient evaluation for one clinimetric property. Conclusions - Studies on kinematic assessments of upper limb sensorimotor function are poorly standardized and rarely investigate clinimetrics in an unbiased manner. Based on the available evidence, recommendations on the assessment task, measurement system, and performance metrics were made with the goal to increase standardization. Further high-quality studies evaluating clinimetric properties are needed to validate kinematic assessments, with the long-term goal to elucidate upper limb sensorimotor recovery poststroke.},
   author = {Anne Schwarz and Christoph M. Kanzler and Olivier Lambercy and Andreas R. Luft and Janne M. Veerbeek},
   doi = {10.1161/STROKEAHA.118.023531},
   issn = {0039-2499},
   issue = {3},
   journal = {Stroke},
   month = {3},
   pages = {718-727},
   title = {Systematic Review on Kinematic Assessments of Upper Limb Movements After Stroke},
   volume = {50},
   url = {https://www.ahajournals.org/doi/10.1161/STROKEAHA.118.023531},
   year = {2019},
}
@article{Kwakkel2017,
   abstract = {Finding, testing and demonstrating efficacy of new treatments for stroke recovery is a multifaceted challenge. We believe that to advance the field, neurorehabilitation trials need a conceptually rigorous starting framework. An essential first step is to agree on definitions of sensorimotor recovery and on measures consistent with these definitions. Such standardization would allow pooling of participant data across studies and institutions aiding meta-analyses of completed trials, more detailed exploration of recovery profiles of our patients and the generation of new hypotheses. Here, we present the results of a consensus meeting about measurement standards and patient characteristics that we suggest should be collected in all future stroke recovery trials. Recommendations are made considering time post stroke and are aligned with the international classification of functioning and disability. A strong case is made for addition of kinematic and kinetic movement quantification. Further work is being undertaken by our group to form consensus on clinical predictors and pre-stroke clinical data that should be collected, as well as recommendations for additional outcome measurement tools. To improve stroke recovery trials, we urge the research community to consider adopting our recommendations in their trial design.},
   author = {Gert Kwakkel and Natasha A. Lannin and Karen Borschmann and Coralie English and Myzoon Ali and Leonid Churilov and Gustavo Saposnik and Carolee Winstein and Erwin E.H. van Wegen and Steven L. Wolf and John W. Krakauer and Julie Bernhardt},
   doi = {10.1177/1747493017711813},
   issn = {17474949},
   issue = {5},
   journal = {International Journal of Stroke},
   pages = {451-461},
   title = {Standardized measurement of sensorimotor recovery in stroke trials: Consensus-based core recommendations from the Stroke Recovery and Rehabilitation Roundtable},
   volume = {12},
   year = {2017},
}

@article{Lambercy2021,
   abstract = {Current neurorehabilitation models primarily rely on extended hospital stays and regular therapy sessions requiring close physical interactions between rehabilitation professionals and patients. The current COVID-19 pandemic has challenged this model, as strict physical distancing rules and a shift in the allocation of hospital resources resulted in many neurological patients not receiving essential therapy. Accordingly, a recent survey revealed that the majority of European healthcare professionals involved in stroke care are concerned that this lack of care will have a noticeable negative impact on functional outcomes. COVID-19 highlights an urgent need to rethink conventional neurorehabilitation and develop alternative approaches to provide high-quality therapy while minimizing hospital stays and visits. Technology-based solutions, such as, robotics bear high potential to enable such a paradigm shift. While robot-assisted therapy is already established in clinics, the future challenge is to enable physically assisted therapy and assessments in a minimally supervized and decentralized manner, ideally at the patient’s home. Key enablers are new rehabilitation devices that are portable, scalable and equipped with clinical intelligence, remote monitoring and coaching capabilities. In this perspective article, we discuss clinical and technological requirements for the development and deployment of minimally supervized, robot-assisted neurorehabilitation technologies in patient’s homes. We elaborate on key principles to ensure feasibility and acceptance, and on how artificial intelligence can be leveraged for embedding clinical knowledge for safe use and personalized therapy adaptation. Such new models are likely to impact neurorehabilitation beyond COVID-19, by providing broad access to sustained, high-quality and high-dose therapy maximizing long-term functional outcomes.},
   author = {Olivier Lambercy and Rea Lehner and Karen Chua and Seng Kwee Wee and Deshan Kumar Rajeswaran and Christopher Wee Keong Kuah and Wei Tech Ang and Phyllis Liang and Domenico Campolo and Asif Hussain and Gabriel Aguirre-Ollinger and Cuntai Guan and Christoph M. Kanzler and Nicole Wenderoth and Roger Gassert},
   doi = {10.3389/frobt.2021.612415},
   issn = {22969144},
   journal = {Frontiers in Robotics and AI},
   title = {Neurorehabilitation From a Distance: Can Intelligent Technology Support Decentralized Access to Quality Therapy?},
   volume = {8},
   year = {2021},
}
@article{Jones2017,
   abstract = {Stroke instigates a dynamic process of repair and remodelling of remaining neural circuits, and this process is shaped by behavioural experiences. The onset of motor disability simultaneously creates a powerful incentive to develop new, compensatory ways of performing daily activities. Compensatory movement strategies that are developed in response to motor impairments can be a dominant force in shaping post-stroke neural remodelling responses and can have mixed effects on functional outcome. The possibility of selectively harnessing the effects of compensatory behaviour on neural reorganization is still an insufficiently explored route for optimizing functional outcome after stroke.},
   author = {Theresa A. Jones},
   doi = {10.1038/nrn.2017.26},
   issn = {14710048},
   issue = {5},
   journal = {Nature Reviews Neuroscience},
   title = {Motor compensation and its effects on neural reorganization after stroke},
   volume = {18},
   year = {2017},
}
@inproceedings{Schieber1991,
   abstract = {Two rhesus monkeys were trained to perform flexion and extension movements of each digit of the right hand and of the wrist. Movements of all five digits and the wrist were monitored simultaneously. During each instructed movement, the instructed digit (or wrist) had the greatest excursion; other, noninstructed digits moved to varying degrees. To assess the degree of independence of the different digits during these movements, I plotted, as a function of the instructed digit's position, the position of each noninstructed digit. The resulting trajectories typically were linear, with consistent slopes from trial to trial. The slopes of these noninstructed digit versus instructed digit trajectories were used to calculate an individuation index for each instructed movement and a stationarity index for each digit. These indexes quantified two different aspects of independence. The individuation index reflects the degree to which other digits remained still during instructed movement of a given digit. The stationarity index reflects the degree to which a given digit remained still whenever it was a noninstructed digit. In accordance with casual observation, thumb flexion and wrist flexion and extension consistently had both high individuation and stationarity and therefore can be said to be independent of the fingers. Although the same cannot be said of the other fingers, the present analysis provides a means of quantifying the degree of independence of these digits as well. Factors are discussed that might contribute to the motion of noninstructed digits and to the trajectory linearity.},
   author = {M. H. Schieber},
   doi = {10.1152/jn.1991.65.6.1381},
   issn = {00223077},
   issue = {6},
   journal = {Journal of Neurophysiology},
   title = {Individuated finger movements of rhesus monkeys: A means of quantifying the independence of the digits},
   volume = {65},
   year = {1991},
}
@article{Waddell2017,
   abstract = {Background. A common assumption is that changes in upper limb (UL) capacity, or what an individual is capable of doing, translates to improved UL performance in daily life, or what an individual actually does. This assumption should be explicitly tested for individuals with UL paresis poststroke. Objective. To examine changes in UL performance after an intensive, individualized, progressive, task-specific UL intervention for individuals at least 6 months poststroke. Methods. Secondary analysis on 78 individuals with UL paresis who participated in a phase II, single-blind, randomized parallel dose-response trial. Participants were enrolled in a task-specific intervention for 8 weeks. Participants were randomized into 1 of 4 treatment groups with each group completing different amounts of UL movement practice. UL performance was assessed with bilateral, wrist-worn accelerometers once a week for 24 hours throughout the duration of the study. The 6 accelerometer variables were tested for change and the influence of potential modifiers using hierarchical linear modeling. Results. No changes in UL performance were found on any of the 6 accelerometer variables used to quantify UL performance. Neither changes in UL capacity nor the overall amount of movement practice influenced changes in UL performance. Stroke chronicity, baseline UL capacity, concordance, and ADL status significantly increased the baseline starting points but did not influence the rate of change (slopes) for participants. Conclusions. Improved motor capacity resulting from an intensive outpatient UL intervention does not appear to translate to increased UL performance outside the clinic.},
   author = {Kimberly J. Waddell and Michael J. Strube and Ryan R. Bailey and Joseph W. Klaesner and Rebecca L. Birkenmeier and Alexander W. Dromerick and Catherine E. Lang},
   doi = {10.1177/1545968316680493},
   issn = {15526844},
   issue = {3},
   journal = {Neurorehabilitation and Neural Repair},
   title = {Does Task-Specific Training Improve Upper Limb Performance in Daily Life Poststroke?},
   volume = {31},
   year = {2017},
}
@article{Doman2016,
   abstract = {OBJECTIVE. This study explored how upper-extremity (UE) functional capacity and daily performance change during the course of outpatient rehabilitation in people with stroke. METHOD. Fifteen participants receiving outpatient occupational therapy services for UE paresis poststroke were enrolled. UE motor capacity was measured with the Action Research Arm Test (ARAT), and UE performance was measured using bilateral, wrist-worn accelerometers. Measurements were taken at or near the start of therapy, at every 10th visit or every 30 days throughout the duration of services, and at discharge. RESULTS. Three patterns were observed: (1) increase in ARAT scores and more normalized accelerometry profiles, (2) increase in ARAT scores but no change in accelerometry profiles, and (3) no change in ARAT scores or in accelerometry profiles. CONCLUSION. UE performance in daily life was highly variable, with inconsistencies between change in UE capacity and change in UE performance. UE capacity and performance are important constructs to assess separately during rehabilitation.},
   author = {Caitlin A. Doman and Kimberly J. Waddell and Ryan R. Bailey and Jennifer L. Moore and Catherine E. Lang},
   doi = {10.5014/ajot.2016.020891},
   issn = {02729490},
   issue = {3},
   journal = {American Journal of Occupational Therapy},
   title = {Changes in upper-extremity functional capacity and daily performance during outpatient occupational therapy for people with stroke},
   volume = {70},
   year = {2016},
}
@article{Waddell2016,
   abstract = {Purpose: To classify the self-identified goals of individuals post-stroke with chronic upper extremity (UE) paresis, and determine if age, UE functional capacity and pre-stroke hand dominance influence overall goal selection. Method: Sixty-five subjects participated. Using the Canadian Occupational Performance Measure (COPM) to establish treatment goals, the top five goals were categorized using the Occupational Therapy Practice Framework into five categories: activities of daily living (ADLs), instrumental activities of daily living (IADLs), leisure, work and general UE movement. A Chi-square analysis determined if age, UE functional capacity (measured by the Action Research Arm Test) and UE hand dominance influenced individual goal selection. Results: The majority of goals were in the ADL (37%) and IADL (40%) categories. A small percentage (12%) was related to general UE movement. Individuals with moderate UE functional capacity identified more ADL goals than those with higher UE functional capacity. There was not a difference between age and UE dominance across all five goal areas. Conclusions: Individuals with chronic UE paresis had specific goals that were not influenced by age or hand dominance, but partially influenced by severity. General UE movement goals were identified less than goals related to specific activities. ▸ Implications for Rehabilitation • Considering the specificity of individual goals following stroke, it is recommended that clinicians regularly utilize a goal setting tool to help establish client goals. • It is recommended that clinicians further inquire about general goals in order to link upper extremity deficits to functional activity limitations. • Age, upper extremity functional capacity and hand dominance have little influence on the rehabilitation goals for individuals with chronic paresis after stroke.},
   author = {Kimberly J. Waddell and Rebecca L. Birkenmeier and Marghuretta D. Bland and Catherine E. Lang},
   doi = {10.3109/09638288.2015.1062926},
   issn = {14645165},
   issue = {9},
   journal = {Disability and Rehabilitation},
   title = {An exploratory analysis of the self-reported goals of individuals with chronic upper-extremity paresis following stroke},
   volume = {38},
   year = {2016},
}
@article{David2021,
   abstract = {The ultimate goal of any upper-limb neurorehabilitation procedure is to improve upper-limb functioning in daily life. While clinic-based assessments provide an assessment of what a patient can do, they do not completely reflect what a patient does in his/her daily life. The use of compensatory strategies such as the use of the less affected upper-limb or excessive use of trunk in daily life is a common behavioral pattern seen in patients with hemiparesis. To this end, there has been an increasing interest in the use of wearable sensors to objectively assess upper-limb functioning. This paper presents a framework for assessing upper-limb functioning using sensors by providing: (a) a set of definitions of important constructs associated with upper-limb functioning; (b) different visualization methods for evaluating upper-limb functioning; and (c) two new measures for quantifying how much an upper-limb is used and the relative bias in their use. The demonstration of some of these components is presented using data collected from inertial measurement units from a previous study. The proposed framework can help guide the future technical and clinical work in this area to realize valid, objective, and robust tools for assessing upper-limb functioning. This will in turn drive the refinement and standardization of the assessment of upper-limb functioning.},
   author = {Ann David and Tanya Subash and S. K.M. Varadhan and Alejandro Melendez-Calderon and Sivakumar Balasubramanian},
   doi = {10.3389/fnhum.2021.667509},
   issn = {16625161},
   journal = {Frontiers in Human Neuroscience},
   title = {A Framework for Sensor-Based Assessment of Upper-Limb Functioning in Hemiparesis},
   volume = {15},
   year = {2021},
}
@article{Lang2021,
   abstract = {Background. Wearable sensors allow for direct measurement of upper limb (UL) performance in daily life. Objective. To map the trajectory of UL performance and its relationships to other factors post-stroke. Methods. Participants (n = 67) with first stroke and UL paresis were assessed at 2, 4, 6, 8, 12, 16, 20, and 24 weeks after stroke. Assessments captured UL impairment (Fugl-Meyer), capacity for activity (Action Research Arm Test), and performance of activity in daily life (accelerometer variables of use ratio and hours of paretic limb activity), along with other potential modifying factors. We modeled individual trajectories of change for each measurement level and the moderating effects on UL performance trajectories. Results. Individual trajectories were best fit with a 3-parameter logistic model, capturing the rapid growth early after stroke within the longer data collection period. Plateaus (90% of asymptote) in impairment (bootstrap mean ± SE: 32 ± 4 days post-stroke) preceded those in capacity (41 ± 4 days). Plateau in performance, as measured by the use ratio (24 ± 5 days), tended to precede plateaus in impairment and capacity. Plateau in performance, as measured by hours of paretic activity (41 ± 6 days), occurred at a similar time to that of capacity and slightly lagged impairment. Modifiers of performance trajectories were capacity, concordance, UL rehabilitation, depressive symptomatology, and cognition. Conclusions. Upper limb performance in daily life approached plateau 3 to 6 weeks post-stroke. Individuals with stroke started to achieve a stable pattern of UL use in daily life early, often before neurological impairments and functional capacity started to stabilize.},
   author = {Catherine E. Lang and Kimberly J. Waddell and Jessica Barth and Carey L. Holleran and Michael J. Strube and Marghuretta D. Bland},
   doi = {10.1177/15459683211041302},
   issn = {15526844},
   issue = {10},
   journal = {Neurorehabilitation and Neural Repair},
   title = {Upper Limb Performance in Daily Life Approaches Plateau Around Three to Six Weeks Post-stroke},
   volume = {35},
   year = {2021},
}
@article{Essers2021,
   abstract = {We investigated actual daily life upper limb (UL) activity in relation to observed UL motor function and perceived UL activity in chronic stroke in order to better understand and improve UL activity in daily life. In 60 patients, we collected (1) observed UL motor function (Fugl-Meyer Assessment (FMA-UE)), (2) perceived UL activity (hand subscale of the Stroke Impact Scale (SIS-Hand)), and (3) daily life UL activity (bilateral wrist-worn accelerometers for 72 h) data. Data were compared between two groups of interest, namely (1) good observed (FMA-UE >50) function and good perceived (SIS-Hand >75) activity (good match, n = 16) and (2) good observed function but low perceived (SIS-Hand ≤75) activity (mismatch, n = 15) with Mann–Whitney U analysis. The mismatch group only differed from the good match group in perceived UL activity (median (Q1–Q3) = 50 (30–70) versus 93 (85–100); p < 0.001). Despite similar observed UL motor function and other clinical characteristics, the affected UL in the mismatch group was less active in daily life compared to the good match group (p = 0.013), and the contribution of the affected UL compared to the unaffected UL for each second of activity (magnitude ratio) was lower (p = 0.022). We conclude that people with chronic stroke with low perceived UL activity indeed tend to use their affected UL less in daily life despite good observed UL motor function.},
   author = {Bea Essers and Marjan Coremans and Janne Veerbeek and Andreas Luft and Geert Verheyden},
   doi = {10.3390/s21175917},
   issn = {14248220},
   issue = {17},
   journal = {Sensors},
   title = {Daily life upper limb activity for patients with match and mismatch between observed function and perceived activity in the chronic phase post stroke},
   volume = {21},
   year = {2021},
}
@article{,
   abstract = {Background. Kinematic analysis is a powerful method for an objective assessment of movements and is increasingly used as an outcome measure after stroke. Little is known about how the actual movement performance measured with kinematics is related to the common traditional assessment scales. The aim of this study was to determine the relationships between movement kinematics from a drinking task and the impairment or activity limitation level after stroke. Methods. Kinematic analysis of movement performance in a drinking task was used to measure movement time, smoothness, and angular velocity of elbow and trunk displacement (TD) in 30 individuals with stroke. Sensorimotor impairment was assessed with the Fugl-Meyer Assessment (FMA), activity capacity limitation with the Action Research Arm Test (ARAT), and self-perceived activity difficulties with the ABILHAND questionnaire. Results. Backward multiple regression revealed that the movement smoothness (similarly to movement time) and TD together explain 67% of the total variance in ARAT. Both variables uniquely contributed 37% and 11%, respectively. The TD alone explained 20% of the variance in the FMA, and movement smoothness explained 6% of the variance in the ABILHAND. Conclusions. The kinematic movement performance measures obtained during a drinking task are more strongly associated with activity capacity than with impairment. The movement smoothness and time, possibly together with compensatory movement of the trunk, are valid measures of activity capacity and can be considered as key variables in the evaluation of upper-extremity function after stroke. This increased knowledge is of great value for better interpretation and application of kinematic data in clinical studies. © 2012 The Author(s).},
   author = {Margit Alt Murphy and Carin Willén and Katharina S. Sunnerhagen},
   doi = {10.1177/1545968312448234},
   issn = {15459683},
   issue = {9},
   journal = {Neurorehabilitation and Neural Repair},
   title = {Movement kinematics during a drinking task are associated with the activity capacity level after stroke},
   volume = {26},
   year = {2012},
}
@article{,
   abstract = {Purpose: The current pilot study assesses the use of real-time auditory feedback to help reduce abnormal movements during an active reaching task in patients with chronic stroke. Materials and methods: 20 patients with chronic stroke completed the study with full datasets (age: M = 53 SD = 14; sex: male = 75%; time since stroke in months: M = 34, SD = 33). Patients undertook 100 repetitions of an active reaching task while listening to self-selected music which automatically muted when abnormal movement was detected, determined by thresholds set by clinical therapists. A within-subject design with two conditions (with auditory feedback vs. without auditory feedback) presented in a randomised counterbalanced order was used. The dependent variable was the duration of abnormal movement as a proportion of trial duration. Results: A significant reduction in the duration of abnormal movement was observed when patients received auditory feedback, F(1,18) = 9.424, p = 0.007, with a large effect size (partial (Formula presented.) = 0.344). Conclusions: Patients with chronic stroke can make use of real-time auditory feedback to increase the proportion of time they spend in optimal movement patterns. The approach provides a motivating framework that encourages high dose with a key focus on quality of movement. Trial Registration: ISRCTN12969079 https://www.isrctn.com/ISRCTN12969079 ISRTCN trial registration REF: ISRCTN12969079IMPLICATIONS FOR REHABILITATION Movement quality during upper limb rehabilitation should be targeted as part of a well-balanced rehabilitation programme. Auditory feedback is a useful tool to help patients with chronic stroke reduce compensatory movements.},
   author = {Pedro Douglass-Kirk and Mick Grierson and Nick S. Ward and Fran Brander and Kate Kelly and Will Chegwidden and Dhiren Shivji and Lauren Stewart},
   doi = {10.1080/09638288.2022.2037751},
   issn = {14645165},
   journal = {Disability and Rehabilitation},
   title = {Real-time auditory feedback may reduce abnormal movements in patients with chronic stroke},
   year = {2022},
}
@article{,
   abstract = {Background: The increasing demands concerning stroke rehabilitation and in-home exercise promotion grew the need for affordable and accessible assistive systems to promote patients’ compliance in therapy. These assistive systems require quantitative methods to assess patients’ quality of movement and provide feedback on their performance. However, state-of-the-art quantitative assessment approaches require expensive motion-capture devices, which might be a barrier to the development of low-cost systems. Methods: In this work, we develop a low-cost virtual coach (VC) that requires only a laptop with a webcam to monitor three upper extremity rehabilitation exercises and provide real-time visual and audio feedback on compensatory motion patterns exclusively from image 2D positional data analysis. To assess compensation patterns quantitatively, we propose a Rule-based (RB) and a Neural Network (NN) based approaches. Using the dataset of 15 post-stroke patients, we evaluated these methods with Leave-One-Subject-Out (LOSO) and Leave-One-Exercise-Out (LOEO) cross-validation and the F1 score that measures the accuracy (geometric mean of precision and recall) of a model to assess compensation motions. In addition, we conducted a pilot study with seven volunteers to evaluate system performance and usability. Results: For exercise 1, the RB approach assessed four compensation patterns with a F1 score of 76.69 %. For exercises 2 and 3, the NN-based approach achieved a F1 score of 72.56 % and 79.87 % , respectively. Concerning the user study, they found that the system is enjoyable (hedonic value of 4.54/5) and relevant (utilitarian value of 4.86/5) for rehabilitation administration. Additionally, volunteers’ enjoyment and interest (Hedonic value perception) were correlated with their perceived VC performance (ρ= 0.53). Conclusions: The VC performs analysis on 2D videos from a built-in webcam of a laptop and accurately identifies compensatory movement patterns to provide corrective feedback. In addition, we discuss some findings concerning system performance and usability.},
   author = {Ana Rita Cóias and Min Hun Lee and Alexandre Bernardino},
   doi = {10.1186/S12984-022-01053-Z},
   issn = {1743-0003},
   issue = {1},
   journal = {Journal of neuroengineering and rehabilitation},
   keywords = {Alexandre Bernardino,Ana Rita Cóias,Exercise Therapy / methods,Humans,MEDLINE,Min Hun Lee,Movement,NCBI,NIH,NLM,National Center for Biotechnology Information,National Institutes of Health,National Library of Medicine,Non-U.S. Gov't,PMC9336113,Pilot Projects,PubMed Abstract,Research Support,Stroke Rehabilitation* / methods,Upper Extremity*,doi:10.1186/s12984-022-01053-z,pmid:35902897},
   month = {12},
   pmid = {35902897},
   publisher = {J Neuroeng Rehabil},
   title = {A low-cost virtual coach for 2D video-based compensation assessment of upper extremity rehabilitation exercises},
   volume = {19},
   url = {https://pubmed.ncbi.nlm.nih.gov/35902897/},
   year = {2022},
}
@article{Kanzler2020,
   abstract = {Digital health metrics promise to advance the understanding of impaired body functions, for example in neurological disorders. However, their clinical integration is challenged by an insufficient validation of the many existing and often abstract metrics. Here, we propose a data-driven framework to select and validate a clinically relevant core set of digital health metrics extracted from a technology-aided assessment. As an exemplary use-case, the framework is applied to the Virtual Peg Insertion Test (VPIT), a technology-aided assessment of upper limb sensorimotor impairments. The framework builds on a use-case-specific pathophysiological motivation of metrics, models demographic confounds, and evaluates the most important clinimetric properties (discriminant validity, structural validity, reliability, measurement error, learning effects). Applied to 77 metrics of the VPIT collected from 120 neurologically intact and 89 affected individuals, the framework allowed selecting 10 clinically relevant core metrics. These assessed the severity of multiple sensorimotor impairments in a valid, reliable, and informative manner. These metrics provided added clinical value by detecting impairments in neurological subjects that did not show any deficits according to conventional scales, and by covering sensorimotor impairments of the arm and hand with a single assessment. The proposed framework provides a transparent, step-by-step selection procedure based on clinically relevant evidence. This creates an interesting alternative to established selection algorithms that optimize mathematical loss functions and are not always intuitive to retrace. This could help addressing the insufficient clinical integration of digital health metrics. For the VPIT, it allowed establishing validated core metrics, paving the way for their integration into neurorehabilitation trials.},
   author = {Christoph M. Kanzler and Mike D. Rinderknecht and Anne Schwarz and Ilse Lamers and Cynthia Gagnon and Jeremia P.O. Held and Peter Feys and Andreas R. Luft and Roger Gassert and Olivier Lambercy},
   doi = {10.1038/s41746-020-0286-7},
   issn = {23986352},
   issue = {1},
   journal = {npj Digital Medicine},
   month = {12},
   publisher = {Nature Research},
   title = {A data-driven framework for selecting and validating digital health metrics: use-case in neurological sensorimotor impairments},
   volume = {3},
   year = {2020},
}
@inproceedings{Ernesto2022,
   abstract = {The study explored the use of machine learning-based algorithms to estimate clinical scores (meant to capture the quality of upper-limb movements) via the analysis of wearable sensor data collected during the performance of functional tasks. Data was recorded using accelerometer units from thirty-seven individuals with upper-limb hemiparesis due to acquired brain injury while they performed eight activities of daily living. Clinicians assessed the study participants' quality of movement using the Functional Ability Scale. A hierarchical Random Forest-based algorithm was developed to derive the Functional Ability Scale scores from the accelerometer data. The results showed a high correlation (R2=0.91) between the estimates derived from the accelerometer data and the scores provided by the clinicians. The method herein presented has the potential to provide a means to track the motor recovery process in patients experiencing upper-limb motor impairments following a stroke or a traumatic brain injury hence enabling precision rehabilitation interventions.},
   author = {Cristiana Ernesto and Federico Parisi and Catherine Adans-Dester and Anne O'Brien and Gloria Vergara-Diaz and Randie Black-Schaffer and Ross Zafonte and Hugo Ferreira and Paolo Bonato},
   doi = {10.1145/3551455.3564713},
   isbn = {9781450394765},
   journal = {Proceedings - 2022 IEEE/ACM International Conference on Connected Health: Applications, Systems and Engineering Technologies, CHASE 2022},
   keywords = {Acquired Brain Injury,Machine Learning,Precision Rehabilitation,Wearable Technology},
   pages = {180-181},
   publisher = {Institute of Electrical and Electronics Engineers Inc.},
   title = {Wearable Technology and Machine Learning to Monitor Upper-Limb Use in Brain Injury Survivors},
   year = {2022},
}
@article{Samuel2017,
   abstract = {INTRODUCTION This study aimed to evaluate the safety and efficacy of a combination of levodopa and virtual reality (VR)-based therapy for the enhancement of upper limb recovery following acute stroke. METHODS This was a pilot single-blinded case series of acute stroke patients with upper extremity hemiparesis. Patients were randomised to standard care with concomitant administration of either levodopa alone (control group) or combination therapy consisting of VR-based motivational visuomotor feedback training with levodopa neuromodulation (VR group). Main clinical outcome measures were the Fugl-Meyer Upper Extremity (FM-UE) assessment and Action Research Arm Test (ARAT). Kinematic measurements of affected upper limb movement were evaluated as a secondary measure of improvement. RESULTS Of 42 patients screened, four patients were enrolled in each of the two groups. Two patients dropped out from the control group during the trial. Patients receiving combination therapy had clinically significant improvements in FM-UE assessment scores of 16.5 points compared to a 3.0-point improvement among control patients. Similarly, ARAT scores of VR group patients improved by 15.3 points compared to a 10.0-point improvement in the control group. Corresponding improvements were noted in kinematic measures, including hand-path ratio, demonstrating that the quality of upper limb movement improved in the VR group. CONCLUSION Our results suggest that VR-based therapy and pharmacotherapy may be combined for acute stroke rehabilitation. Bedside acquisition of kinematic measurements allows accurate assessment of the quality of limb movement, offering a sensitive clinical tool for quantifying motor recovery during the rehabilitation process after acute stroke.},
   author = {Geoffrey Sithamparapillai Samuel and Nicodemus Edrick Oey and Min Choo and Han Ju and Wai Yin Chan and Stanley Kok and Yu Ge and Antonius M. Van Dongen and Yee Sien Ng},
   doi = {10.11622/SMEDJ.2016111},
   issn = {2737-5935},
   issue = {10},
   journal = {Singapore medical journal},
   keywords = {Acute Disease,Aged,Biomechanical Phenomena,Computer Simulation,Dopamine / therapeutic use,Dopamine Agents / therapeutic use,Extremities / physiology,Female,Geoffrey Sithamparapillai Samuel,Humans,Levodopa / therapeutic use*,MEDLINE,Male,Middle Aged,Movement,NCBI,NIH,NLM,National Center for Biotechnology Information,National Institutes of Health,National Library of Medicine,Nicodemus Edrick Oey,PMC5651508,Paresis,Pilot Projects,PubMed Abstract,Randomized Controlled Trial,Single-Blind Method,Stroke / drug therapy*,Stroke / therapy*,Stroke Rehabilitation / methods*,Treatment Outcome,Virtual Reality Exposure Therapy*,Yee Sien Ng,doi:10.11622/smedj.2016111,pmid:27311739},
   month = {10},
   pages = {610-617},
   pmid = {27311739},
   publisher = {Singapore Med J},
   title = {Combining levodopa and virtual reality-based therapy for rehabilitation of the upper limb after acute stroke: pilot study Part II},
   volume = {58},
   url = {https://pubmed.ncbi.nlm.nih.gov/27311739/},
   year = {2017},
}
@article{Thrane2018,
   abstract = {Background: Most motor function improvements in people who have experienced strokes occur within the first 3 months. However, individuals showing complete or nearly complete arm function recovery, as assessed using clinical scales, still show certain movement kinematic deficits at 3 months, post-stroke. This study evaluated the changes in upper extremity kinematics, in individuals demonstrating minor clinical motor impairments, 3-12 months post-stroke, and also examined the association between kinematics and the subjects's self-perceived hand abilities during the chronic stage, 12 months post-stroke. Methods: Forty-two subjects recovering from strokes and having Fugl-Meyer upper extremity motor assessment scores ≥60 were included from the Stroke Arm Longitudinal Study at the University of Gothenburg (SALGOT). Kinematic analyses of a drinking task, performed 3, 6, and 12 months post-stroke, were compared with kinematic analyses performed in 35 healthy controls. The Stroke Impact Scale-Hand domain was evaluated at the 12-month follow-up. Results: There were no significant changes in kinematic performance between 3 and 12 months, post-stroke. The patients recovering from stroke showed lower peak elbow extension velocities, and increased shoulder abduction and trunk displacement during drinking than did healthy controls, at all time points. At 12 months, post-stroke, better self-perceived arm functions correlated with improved trunk displacements, movement times, movement units, and time to peak velocity percentages. Conclusion: Kinematic movement deficits, observed at 3 months post-stroke, remained unchanged at 12 months. Movement kinematics were associated with the patient's self-perceived ability to use their more affected hand. Trial registration: ClinicalTrials: NCT01115348.},
   author = {Gyrd Thrane and Margit Alt Murphy and Katharina Stibrant Sunnerhagen},
   doi = {10.1186/S12984-018-0409-4/TABLES/3},
   issn = {17430003},
   issue = {1},
   journal = {Journal of NeuroEngineering and Rehabilitation},
   keywords = {Kinematics,Motor impairment,Movement analysis,Recovery,Stroke,Upper extremity},
   month = {7},
   pages = {1-10},
   pmid = {30021596},
   publisher = {BioMed Central Ltd.},
   title = {Recovery of kinematic arm function in well-performing people with subacute stroke: A longitudinal cohort study},
   volume = {15},
   url = {https://jneuroengrehab.biomedcentral.com/articles/10.1186/s12984-018-0409-4},
   year = {2018},
}
@article{Rabadi2006,
   abstract = {Rabadi MH, Rabadi FM. Comparison of the Action Research Arm Test and the Fugl-Meyer Assessment as measures of upper-extremity motor weakness after stroke. Objective: To assess the relative responsiveness of 2 commonly used upper-extremity motor scales, the Action Research Arm Test (ARAT) and the Fugl-Meyer Assessment (FMA), in evaluating recovery of upper-extremity function after an acute stroke in patients undergoing inpatient rehabilitation. Design: Prospective. Setting: An acute stroke rehabilitation unit. Participants: One hundred four consecutive admissions (43 men, 61 women; mean age ± standard deviation, 72±13y) to a rehabilitation unit 16±9 days after acute stroke. Interventions: Not applicable. Main Outcome Measures: The following assessments were completed within 72 hours of admission and 24 hours before discharge: ARAT, upper-extremity motor domain of the FMA, National Institutes of Health Stroke Scale, FIM instrument total score, and FIM activities of daily living (FIM-ADL) subscore. Results: The Spearman rank correlation statistic indicated that the 2 upper-limb motor scales (ARAT, FMA) correlated highly with one another, both on admission (ρ=.77, P<.001) and on discharge (ρ=.87, P<.001). The mean change in score from admission to discharge was 10±15 for the ARAT and 10±13 for the FMA motor score. The responsiveness to change as measured by the standard response mean was .68 for the ARAT and .74 for the FMA motor score. The Spearman rank correlation of each upper-limb motor scale with the FIM-ADL at the time of admission was as follows: ARAT, ρ equal to .32 (P<.001) and FMA motor score, ρ equal to .54 (P<.001). Conclusions: Both the FMA motor score and the ARAT were equally sensitive to change during inpatient acute rehabilitation and could be routinely used to measure recovery of upper-extremity motor function. © 2006 American Congress of Rehabilitation Medicine and the American Academy of Physical Medicine and Rehabilitation.},
   author = {Meheroz H. Rabadi and Freny M. Rabadi},
   doi = {10.1016/J.APMR.2006.02.036},
   issn = {0003-9993},
   issue = {7},
   journal = {Archives of physical medicine and rehabilitation},
   keywords = {Aged,Female,Freny M Rabadi,Hand Strength / physiology,Humans,MEDLINE,Male,Meheroz H Rabadi,Motor Activity / physiology,Muscle Weakness / physiopathology*,NCBI,NIH,NLM,National Center for Biotechnology Information,National Institutes of Health,National Library of Medicine,Nonparametric,Prospective Studies,PubMed Abstract,Recovery of Function / physiology*,Statistics,Stroke / physiopathology*,Stroke Rehabilitation,Treatment Outcome,Upper Extremity*,doi:10.1016/j.apmr.2006.02.036,pmid:16813784},
   month = {7},
   pages = {962-966},
   pmid = {16813784},
   publisher = {Arch Phys Med Rehabil},
   title = {Comparison of the action research arm test and the Fugl-Meyer assessment as measures of upper-extremity motor weakness after stroke},
   volume = {87},
   url = {https://pubmed.ncbi.nlm.nih.gov/16813784/},
   year = {2006},
}
@article{Nakayama1994,
   abstract = {Time course and degree of recovery of upper extremity (UE) function after stroke and the influence of initial UE paresis were studied prospectively in a community-based population of 421 consecutive stroke patients admitted acutely during a 1-year period. UE function was assessed weekly, using the Barthel Index subscores for feeding and grooming. UE paresis was assessed by the Scandinavian Stroke Scale subscores for hand and arm. The best possible UE function was achieved by 80% of the patients within 3 weeks after stroke onset and by 95% within 9 weeks; in patients with mild UE paresis, function was achieved within 3 and 6 weeks, respectively, and in patients with severe UE paresis within 6 and 11 weeks, respectively. Full UE function was achieved by 79% of patients with mild UE paresis and only by 18% of patients with severe UE paresis. A valid prognosis of UE function can be made within 3 and 6 weeks in patients with mild and severe UE paresis, respectively. Further recovery of UE function should not be expected after 6 and 11 weeks respectively, in these groups of patients. © 1994.},
   author = {Hirofumi Nakayama and Henrik Stig Jørgensen and Hans Otto Raaschou and Tom Skyhøj Olsen},
   doi = {10.1016/0003-9993(94)90161-9},
   issn = {00039993},
   issue = {4},
   journal = {Archives of Physical Medicine and Rehabilitation},
   title = {Recovery of upper extremity function in stroke patients: The Copenhagen stroke study},
   volume = {75},
   year = {1994},
}
@article{Persson2012,
   abstract = {Background: Reduced upper extremity function is one of the most common impairments after stroke and has previously been reported in approximately 70-80% of patients in the acute stage. Acute care for stroke has changes over the last years, with more people being admitted to a stroke unit as well as use of thrombolysis. The aim of the present study was to describe baseline characteristics, care pathway and discharge status in an unselected group of patients with first occasion of stroke who were at a stroke unit within 72 hours after stroke and also to investigate the frequency of impaired arm and hand function. A second aim was to explore factors associated with impaired upper extremity function and the impact of impairment on the patient's outcome.Methods: Patients over 18 years of age with first ever stroke, living in a geographical catchment area, being at the stroke unit within 72 hours after onset, with no prior upper extremity impairment were included. Baseline characteristics, arm and hand function within 72 hours, stroke outcome and care pathway in the acute phase were described, by gathering information retrospectively from the patients' charts. Ischemic strokes were categorized according to the Bamford classification and the Trial of Org 10172 in Acute Stroke Treatment criteria.Results: Of the 969 patients with first ever stroke who were screened, 642 patients fulfilled the inclusion criteria. According to the National Institutes of Health Stroke Scale (NIHSS), the patients had a mean score of 6.0, median 3.0, at arrival to the hospital. Ischemic stroke was most frequent in the anterior circulation (87.7%). Within 72 hours after stroke onset 48.0% of the patients had impaired arm and hand function and this was positively associated with higher age (p < 0.004), longer stay in the acute care (p < 0.001) and mortality in acute care (p < 0.001). Directly admitted to the stroke unit were 89.1% of the patients and 77.1% received hospital care on same day as stroke onset. Mean length of stay in the stroke unit was 9.9 days, 56.8% of the patients were discharged directly home from the stroke unit. Mortality within 72 hours after stroke onset was 5.0%.Conclusion: Impaired arm and hand function is present in 48% of the patients in a non selected population with first ever stroke, estimated within 72 hours after onset. This is less than previously reported. Impaired arm and hand function early after stroke is associated with higher age, longer stay in the acute care, and higher mortality within the acute hospital care. © 2012 Persson et al.; licensee BioMed Central Ltd.},
   author = {Hanna C. Persson and Marina Parziali and Anna Danielsson and Katharina S. Sunnerhagen},
   doi = {10.1186/1471-2377-12-162},
   issn = {14712377},
   journal = {BMC Neurology},
   title = {Outcome and upper extremity function within 72 hours after first occasion of stroke in an unselected population at a stroke unit. A part of the SALGOT study},
   volume = {12},
   year = {2012},
}
@article{Lawrence2001,
   abstract = {Background and Purpose - The goals of the present study were to estimate the prevalence of acute impairments and disability in a multiethnic population of first-ever stroke and to identify differences in impairment and early disability between pathological and Bamford subtypes. Associations between impairments and death and disability at 3 months were identified. Methods - Impairments that occur at the time of maximum neurological deficit were recorded, and disability according to the Barthel Index (BI) was assessed 1 week and 3 months after stroke in patients in the South London Stroke Register. Results - Of 1259 registered patients, 6% had 1 or 2, 31.1% had 3 to 5, 50.6% had 6 to 10, and 10.6% had >10 impairments. Common impairments were weakness (upper limb, 77.4%), urinary incontinence (48.2%), impaired consciousness (44.7%), dysphagia (44.7%), and impaired cognition (43.9%). Patients with total anterior circulation infarcts had the highest age-adjusted prevalence of weakness, dysphagia, urinary incontinence, cognitive impairment, and disability. Patients with subarachnoid hemorrhage had the highest rates of coma. Patients with lacunar stroke had the high prevalence of weakness but were least affected by disability, incontinence, and cognitive dysfunction. Blacks had higher age- and sex-adjusted rates of disability in ischemic stroke (BI <20, odds ratio 2.76, 95% CI 1.47 to 5.21, P=0.002; BI <15, odds ratio 1.8, 95% CI 1.45 to 2.81, P=0.01) but impairment rates similar to those of whites. On multivariable analysis, incontinence, coma, dysphagia, cognitive impairment, and gaze paresis were independently associated with severe disability (BI <10) and death at 3 months. Conclusions - The extent of these findings indicates that an acute assessment of impairments and disability is necessary to determine the appropriate nursing and rehabilitation needs of patients with stroke.},
   author = {Enas S. Lawrence and Catherine Coshall and Ruth Dundas and Judy Stewart and Anthony G. Rudd and Robin Howard and Charles D.A. Wolfe},
   doi = {10.1161/01.STR.32.6.1279},
   issn = {00392499},
   issue = {6},
   journal = {Stroke},
   pages = {1279-1284},
   title = {Estimates of the prevalence of acute stroke impairments and disability in a multiethnic population},
   volume = {32},
   year = {2001},
}
@article{Morrow2017,
   abstract = {The purpose of this study was to validate a commercially available inertial measurement unit (IMU) system against a standard lab-based motion capture system for the measurement of shoulder elevation, elbow flexion, trunk flexion/extension, and neck flexion/extension kinematics. The validation analyses were applied to 6 surgical faculty members performing a standard, simulated surgical training task that mimics minimally invasive surgery. Three-dimensional joint kinematics were simultaneously recorded by an optical motion capture system and an IMU system with 6 sensors placed on the head, chest, and bilateral upper and lower arms. The sensor-to-segment axes alignment was accomplished manually. The IMU neck and trunk IMU flexion/extension angles were accurate to within 2.9 ± 0.9 degrees and 1.6 ± 1.1°, respectively. The IMU shoulder elevation measure was accurate to within 6.8 ± 2.7° and the elbow flexion measure was accurate to within 8.2 ± 2.8°. In the Bland-Altman analyses, there were no significant systematic errors present; however, there was a significant inversely proportional error across all joints. As the gold standard measurement increased, the IMU underestimated the magnitude of the joint angle. This study reports acceptable accuracy of a commercially available IMU system; however, results should be interpreted as protocol specific.},
   author = {Melissa M.B. Morrow and Bethany Lowndes and Emma Fortune and Kenton R. Kaufman and M. Susan Hallbeck},
   doi = {10.1123/jab.2016-0120},
   issn = {15432688},
   issue = {3},
   journal = {Journal of Applied Biomechanics},
   keywords = {Biomechanics,Ergonomics,IMU,Shoulder},
   month = {6},
   pages = {227-232},
   pmid = {27918696},
   publisher = {Human Kinetics Publishers Inc.},
   title = {Validation of inertial measurement units for upper body kinematics},
   volume = {33},
   year = {2017},
}
@article{Faity2022,
   abstract = {Kinematic analysis of the upper limbs is a good way to assess and monitor recovery in individuals with stroke, but it remains little used in clinical routine due to its low feasibility. The aim of this study is to assess the validity and reliability of the Kinect v2 for the analysis of upper limb reaching kinematics. Twenty-six healthy participants performed seated hand-reaching tasks while holding a dumbbell to induce behaviour similar to that of stroke survivors. With the Kinect v2 and with the VICON, 3D upper limb and trunk motions were simultaneously recorded. The Kinect assesses trunk compensations, hand range of motion, movement time and mean velocity with a moderate to excellent reliability. In contrast, elbow and shoulder range of motion, time to peak velocity and path length ratio have a poor to moderate reliability. Finally, instantaneous hand and elbow tracking are not precise enough to reliably assess the number of velocity peaks and the peak hand velocity. Thanks to its ease of use and markerless properties, the Kinect can be used in clinical routine for semi-automated quantitative diagnostics guiding individualised rehabilitation of the upper limb. However, engineers and therapists must bear in mind the tracking limitations of the Kinect.},
   author = {Germain Faity and Denis Mottet and Jérôme Froger},
   doi = {10.3390/S22072735/S1},
   issn = {14248220},
   issue = {7},
   journal = {Sensors},
   keywords = {Kinect,PANU,kinematics,markerless,mocap,motion capture,reaching,rehabilitation,stroke,upper limb},
   month = {4},
   pages = {2735},
   pmid = {35408349},
   publisher = {MDPI},
   title = {Validity and Reliability of Kinect v2 for Quantifying Upper Body Kinematics during Seated Reaching},
   volume = {22},
   url = {https://www.mdpi.com/1424-8220/22/7/2735/htm https://www.mdpi.com/1424-8220/22/7/2735},
   year = {2022},
}
@article{Gionfrida2022,
   abstract = {Accurate capture finger of movements for biomechanical assessments has typically been achieved within laboratory environments through the use of physical markers attached to a participant's hands. However, such requirements can narrow the broader adoption of movement tracking for kinematic assessment outside these laboratory settings, such as in the home. Thus, there is the need for markerless hand motion capture techniques that are easy to use and accurate enough to evaluate the complex movements of the human hand. Several recent studies have validated lower-limb kinematics obtained with a marker-free technique, OpenPose. This investigation examines the accuracy of OpenPose, when applied to images from single RGB cameras, against a 'gold standard' marker-based optical motion capture system that is commonly used for hand kinematics estimation. Participants completed four single-handed activities with right and left hands, including hand abduction and adduction, radial walking, metacarpophalangeal (MCP) joint flexion, and thumb opposition. The accuracy of finger kinematics was assessed using the root mean square error. Mean total active flexion was compared using the Bland-Altman approach, and the coefficient of determination of linear regression. Results showed good agreement for abduction and adduction and thumb opposition activities. Lower agreement between the two methods was observed for radial walking (mean difference between the methods of 5.03°) and MCP flexion (mean difference of 6.82°) activities, due to occlusion. This investigation demonstrated that OpenPose, applied to videos captured with monocular cameras, can be used for markerless motion capture for finger tracking with an error below 11° and on the order of that which is accepted clinically.},
   author = {Letizia Gionfrida and Wan M.R. Rusli and Anil A. Bharath and Angela E. Kedgley},
   doi = {10.1371/journal.pone.0276799},
   issn = {19326203},
   issue = {11 November},
   journal = {PLoS ONE},
   month = {11},
   pmid = {36327291},
   publisher = {Public Library of Science},
   title = {Validation of two-dimensional video-based inference of finger kinematics with pose estimation},
   volume = {17},
   year = {2022},
}
@article{Maura2023,
   abstract = {BACKGROUND: Significant clinician training is required to mitigate the subjective nature and achieve useful reliability between measurement occasions and therapists. Previous research supports that robotic instruments can improve quantitative biomechanical assessments of the upper limb, offering reliable and more sensitive measures. Furthermore, combining kinematic and kinetic measurements with electrophysiological measurements offers new insights to unlock targeted impairment-specific therapy. This review presents common methods for analyzing biomechanical and neuromuscular data by describing their validity and reporting their reliability measures. METHODS: This paper reviews literature (2000-2021) on sensor-based measures and metrics for upper-limb biomechanical and electrophysiological (neurological) assessment, which have been shown to correlate with clinical test outcomes for motor assessment. The search terms targeted robotic and passive devices developed for movement therapy. Journal and conference papers on stroke assessment metrics were selected using PRISMA guidelines. Intra-class correlation values of some of the metrics are recorded, along with model, type of agreement, and confidence intervals, when reported. RESULTS: A total of 60 articles are identified. The sensor-based metrics assess various aspects of movement performance, such as smoothness, spasticity, efficiency, planning, efficacy, accuracy, coordination, range of motion, and strength. Additional metrics assess abnormal activation patterns of cortical activity and interconnections between brain regions and muscle groups; aiming to characterize differences between the population who had a stroke and the healthy population. CONCLUSION: Range of motion, mean speed, mean distance, normal path length, spectral arc length, number of peaks, and task time metrics have all demonstrated good to excellent reliability, as well as provide a finer resolution compared to discrete clinical assessment tests. EEG power features for multiple frequency bands of interest, specifically the bands relating to slow and fast frequencies comparing affected and non-affected hemispheres, demonstrate good to excellent reliability for populations at various stages of stroke recovery. Further investigation is needed to evaluate the metrics missing reliability information. In the few studies combining biomechanical measures with neuroelectric signals, the multi-domain approaches demonstrated agreement with clinical assessments and provide further information during the relearning phase. Combining the reliable sensor-based metrics in the clinical assessment process will provide a more objective approach, relying less on therapist expertise. This paper suggests future work on analyzing the reliability of metrics to prevent biasedness and selecting the appropriate analysis.},
   author = {Rene M. Maura and Sebastian Rueda Parra and Richard E. Stevens and Douglas L. Weeks and Eric T. Wolbrecht and Joel C. Perry},
   doi = {10.1186/s12984-023-01142-7},
   issn = {17430003},
   issue = {1},
   journal = {Journal of neuroengineering and rehabilitation},
   keywords = {Biomechanical assessment,Electroencephalography,Exoskeleton,Motor function,Multimodal,Neurological assessment,Rehabilitation,Reliability,Robot-assisted therapy,Stroke},
   month = {12},
   pages = {21},
   pmid = {36793077},
   publisher = {NLM (Medline)},
   title = {Literature review of stroke assessment for upper-extremity physical function via EEG, EMG, kinematic, and kinetic measurements and their reliability},
   volume = {20},
   year = {2023},
}
@article{Desmarais2021,
   abstract = {Human pose estimation is a very active research field, stimulated by its important applications in robotics, entertainment or health and sports sciences, among others. Advances in convolutional networks triggered noticeable improvements in 2D pose estimation, leading modern 3D markerless motion capture techniques to an average error per joint of 20 mm. However, with the proliferation of methods, it is becoming increasingly difficult to make an informed choice. Here, we review the leading human pose estimation methods of the past five years, focusing on metrics, benchmarks and method structures. We propose a taxonomy based on accuracy, speed and robustness that we use to classify de methods and derive directions for future research.},
   author = {Yann Desmarais and Denis Mottet and Pierre Slangen and Philippe Montesinos},
   doi = {10.1016/J.CVIU.2021.103275},
   issn = {1090235X},
   journal = {Computer Vision and Image Understanding},
   keywords = {3D human pose estimation,Convolutional neural networks,Survey},
   month = {11},
   publisher = {Academic Press Inc.},
   title = {A review of 3D human pose estimation algorithms for markerless motion capture},
   volume = {212},
   year = {2021},
}
@article{Nakano2020,
   abstract = {There is a need within human movement sciences for a markerless motion capture system, which is easy to use and sufficiently accurate to evaluate motor performance. This study aims to develop a 3D markerless motion capture technique, using OpenPose with multiple synchronized video cameras, and examine its accuracy in comparison with optical marker-based motion capture. Participants performed three motor tasks (walking, countermovement jumping, and ball throwing), and these movements measured using both marker-based optical motion capture and OpenPose-based markerless motion capture. The differences in corresponding joint positions, estimated from the two different methods throughout the analysis, were presented as a mean absolute error (MAE). The results demonstrated that, qualitatively, 3D pose estimation using markerless motion capture could correctly reproduce the movements of participants. Quantitatively, of all the mean absolute errors calculated, approximately 47% were <20 mm, and 80% were <30 mm. However, 10% were >40 mm. The primary reason for mean absolute errors exceeding 40 mm was that OpenPose failed to track the participant's pose in 2D images owing to failures, such as recognition of an object as a human body segment or replacing one segment with another depending on the image of each frame. In conclusion, this study demonstrates that, if an algorithm that corrects all apparently wrong tracking can be incorporated into the system, OpenPose-based markerless motion capture can be used for human movement science with an accuracy of 30 mm or less.},
   author = {Nobuyasu Nakano and Tetsuro Sakura and Kazuhiro Ueda and Leon Omura and Arata Kimura and Yoichi Iino and Senshi Fukashiro and Shinsuke Yoshioka},
   doi = {10.3389/fspor.2020.00050},
   journal = {Frontiers in Sports and Active Living},
   month = {5},
   publisher = {Frontiers Media SA},
   title = {Evaluation of 3D Markerless Motion Capture Accuracy Using OpenPose With Multiple Video Cameras},
   volume = {2},
   year = {2020},
}
@article{Scott2022,
   abstract = {Background. Single camera markerless motion capture has the potential to facilitate at home movement assessment due to the ease of setup, portability, and affordable cost of the technology. However, it is not clear what the current healthcare applications of single camera markerless motion capture are and what information is being collected that may be used to inform clinical decision making. This review aims to map the available literature to highlight potential use cases and identify the limitations of the technology for clinicians and researchers interested in the collection of movement data. Survey Methodology. Studies were collected up to 14 January 2022 using Pubmed, CINAHL and SPORTDiscus using a systematic search. Data recorded included the description of the markerless system, clinical outcome measures, and biomechanical data mapped to the International Classification of Functioning, Disability and Health Framework (ICF). Studies were grouped by patient population. Results. A total of 50 studies were included for data collection. Use cases for single camera markerless motion capture technology were identified for Neurological Injury in Children and Adults; Hereditary/Genetic Neuromuscular Disorders; Frailty; and Orthopaedic or Musculoskeletal groups. Single camera markerless systems were found to perform well in studies involving single plane measurements, such as in the analysis of infant general movements or spatiotemporal parameters of gait, when evaluated against 3D marker-based systems and a variety of clinical outcome measures. However, they were less capable than marker-based systems in studies requiring the tracking of detailed 3D kinematics or fine movements such as finger tracking. Conclusions. Single camera markerless motion capture offers great potential for extending the scope of movement analysis outside of laboratory settings in a practical way, but currently suffers from a lack of accuracy where detailed 3D kinematics are required for clinical decision making. Future work should therefore focus on improving tracking accuracy of movements that are out of plane relative to the camera orientation or affected by occlusion, such as supination and pronation of the forearm.},
   author = {Bradley Scott and Martin Seyres and Fraser Philp and Edward K. Chadwick and Dimitra Blana},
   doi = {10.7717/peerj.13517},
   issn = {21678359},
   journal = {PeerJ},
   keywords = {Clinical motion capture,Markerless,Markerless motion capture,Musculoskeletal,Neurological injuries,Scoping review,Single camera human motion analysis,Single camera markerless motion capture,Single camera movement analysis of humans,Telerehabilitation},
   month = {5},
   publisher = {PeerJ Inc.},
   title = {Healthcare applications of single camera markerless motion capture: a scoping review},
   volume = {10},
   year = {2022},
}
@inproceedings{Sheng2022,
   abstract = {Among the current human pose estimation methods, the more mature one is the two-dimensional (2D) human pose estimation method. However, the 2D information is difficult to reflect the real posture of the human body in space, and the three-dimensional (3D) estimation algorithm is imperfect and has poor accuracy. In this paper, based on the fusion of binocular stereo vision and convolutional neural network (CNN), a new method of 3D human pose estimation was carried out. In order to verify the accuracy of this method, we used the method in this paper and Microsoft Kinect V2 to capture action images to reconstruct the 3D pose of the human body. The results showed that within the working distance of 4450-4700mm, the minimum root mean square error (RMSE), the minimum mean absolute error (MAE) and the minimum mean absolute percentage error (MAPE) of the action performed by the testers could reach 20.469, 16.408 and 4.508. The length accuracy of human joints restored by this method was higher than that of Kinect V2, and the restoration of human actions in 3D space was higher. It can be concluded from the experimental results that the proposed method might have the ability to reduce the cost and limitation of current human motion capture, and may be applied in the fields of stroke patient rehabilitation and community rehabilitation in the future.},
   author = {Bo Sheng and Jian Cheng and Jing Tao and Yuanhang Wang},
   doi = {10.1109/M2VIP55626.2022.10041084},
   isbn = {9798350334333},
   journal = {2022 28th International Conference on Mechatronics and Machine Vision in Practice, M2VIP 2022},
   keywords = {Binocular Stereo Vision,Convolutional Neural Network,Human Pose Estimation},
   publisher = {Institute of Electrical and Electronics Engineers Inc.},
   title = {Marker-less Motion Capture Technology Based on Binocular Stereo Vision and Deep Learning},
   year = {2022},
}
@article{Xie2022,
   abstract = {Coordinated reaching and grasping movements may be impaired in patients with poststroke hemiplegia. Patients frequently adopt compensatory strategies, which require investigation. This pilot study used kinematic parameters to examine compensatory strategies by assessing the reach-to-grasp-pen movements in patients with stroke and unaffected participants. Twelve patients with stroke with mild impairment (45.16 ± 12.62 years, 2.41 ± 1.97 months), twelve with moderate impairment (50.41 ± 12.92 years, 3.83 ± 3.58 months), and ten healthy individuals (20.6 ± 0.69 years) performed a reach-to-grasp-pen task. Kinematics parameters of upper limb and fingers, such as movement time, number of movement units, index of curvature, spectral arc length, trunk forward transition, trunk lateral transition, elbow extension, shoulder flexion, shoulder abduction, trunk rotation, arm-plane angle, the joint angles of interphalangeal joints of the thumb, index, middle, ring, and little fingers were examined in the study. These parameters were evaluated with two Microsoft Azure Kinect and Leap Motion, which belong to markerless motion capture systems. Patients with stroke showed longer reaching movement time, less smooth movement trajectories, and more trunk rotation (P<0.05). In patients with stroke, the metacarpophalangeal joint (MCP) and proximal interphalangeal joint (PIP) of the thumb were flexed in the starting position; the MCP and PIP joints of the index finger in the stroke group were more extended during pen grasp; the range of motion of the MCP of the middle finger and the PIP joints of the middle, ring, and little fingers became greater, suggesting a larger peak aperture (P<0.05). The more significant extension was observed in the index finger at the end of the grasp, suggesting inadequate flexion (P<0.05). In clinical practice, the reach-to-grasp-pen task using markless sensing technology can effectively distinguish patients with stroke from healthy individuals and evaluate the recovery and compensation strategies of upper limb and hand functions. It can potentially become an evaluation tool in hospital and community scenes. Accurate identification of abnormal trunk, arm, and finger strategies is crucial for therapists to develop targeted upper limb treatment methods and evaluate treatment effects.},
   author = {Qiurong Xie and Bo Sheng and Jia Huang and Qi Zhang and Yanxin Zhang},
   doi = {10.1155/2022/6933043},
   issn = {17542103},
   journal = {Applied Bionics and Biomechanics},
   publisher = {Hindawi Limited},
   title = {A Pilot Study of Compensatory Strategies for Reach-to-Grasp-Pen in Patients with Stroke},
   volume = {2022},
   year = {2022},
}
@article{Mokkink2016,
   abstract = {Background: COSMIN (COnsensus-based Standards for the selection of health Measurement INstruments) is an initiative of an international multidisciplinary team of researchers who aim to improve the selection of outcome measurement instruments both in research and in clinical practice by developing tools for selecting the most appropriate available instrument. Method: In this paper these tools are described, i.e. the COSMIN taxonomy and definition of measurement properties; the COSMIN checklist to evaluate the methodological quality of studies on measurement properties; a search filter for finding studies on measurement properties; a protocol for systematic reviews of outcome measurement instruments; a database of systematic reviews of outcome measurement instruments; and a guideline for selecting outcome measurement instruments for Core Outcome Sets in clinical trials. Currently, we are updating the COSMIN checklist, particularly the standards for content validity studies. Also new standards for studies using Item Response Theory methods will be developed. Additionally, in the future we want to develop standards for studies on the quality of non-patient reported outcome measures, such as clinician-reported outcomes and performance-based outcomes. Conclusions: In summary, we plea for more standardization in the use of outcome measurement instruments, for conducting high quality systematic reviews on measurement instruments in which the best available outcome measurement instrument is recommended, and for stopping the use of poor outcome measurement instruments.},
   author = {Lidwine B. Mokkink and Cecilia A.C. Prinsen and Lex M. Bouter and Henrica C.W. de Vet and Caroline B. Terwee},
   doi = {10.1590/bjpt-rbf.2014.0143},
   issn = {18099246},
   issue = {2},
   journal = {Brazilian Journal of Physical Therapy},
   keywords = {COSMIN,Measurement properties,Outcome measures,Outcome selection,Systematic reviews of instruments},
   month = {3},
   pages = {105-113},
   pmid = {26786084},
   publisher = {Revista Brasileira de Fisioterapia},
   title = {The COnsensus-based standards for the selection of health measurement INstruments (COSMIN) and how to select an outcome measurement instrument},
   volume = {20},
   year = {2016},
}
@article{Averta2021,
   abstract = {Background: Shedding light on the neuroscientific mechanisms of human upper limb motor control, in both healthy and disease conditions (e.g., after a stroke), can help to devise effective tools for a quantitative evaluation of the impaired conditions, and to properly inform the rehabilitative process. Furthermore, the design and control of mechatronic devices can also benefit from such neuroscientific outcomes, with important implications for assistive and rehabilitation robotics and advanced human-machine interaction. To reach these goals, we believe that an exhaustive data collection on human behavior is a mandatory step. For this reason, we release U-Limb, a large, multi-modal, multi-center data collection on human upper limb movements, with the aim of fostering trans-disciplinary cross-fertilization. Contribution: This collection of signals consists of data from 91 able-bodied and 65 post-stroke participants and is organized at 3 levels: (i) upper limb daily living activities, during which kinematic and physiological signals (electromyography, electro-encephalography, and electrocardiography) were recorded; (ii) force-kinematic behavior during precise manipulation tasks with a haptic device; and (iii) brain activity during hand control using functional magnetic resonance imaging.},
   author = {Giuseppe Averta and Federica Barontini and Vincenzo Catrambone and Sami Haddadin and Giacomo Handjaras and Jeremia P.O. Held and Tingli Hu and Eike Jakubowitz and Christoph M. Kanzler and Johannes Kühn and Olivier Lambercy and Andrea Leo and Alina Obermeier and Emiliano Ricciardi and Anne Schwarz and Gaetano Valenza and Antonio Bicchi and Matteo Bianchi},
   doi = {10.1093/gigascience/giab043},
   issn = {2047217X},
   issue = {6},
   journal = {GigaScience},
   keywords = {Virtual Peg Insertion Test,electro-encephalography,electromyography,functional magnetic resonance imaging,human kinematics,motion control,stroke,upper limb},
   month = {6},
   pmid = {34143875},
   publisher = {Oxford University Press},
   title = {U-Limb: A multi-modal, multi-center database on arm motion control in healthy and post-stroke conditions},
   volume = {10},
   year = {2021},
}
@article{Jankowski2017,
   abstract = {New technologies can be implemented in clinical rehabilitation processes or to close the gap in health care provision by transferring them to the patients' home. Successful use can only be achieved under the assumption that the technology is accepted by its users. The involvement of users in iterative development processes is to be shown to increase the quality of health care systems and to prevent refusal. In this review potentials of user acceptance and satisfaction surveys in the development of stroke rehabilitation systems are discussed. The surveys are conducted as a method for improving the ongoing design process of innovative technical systems developed in the BMBF funded project “BeMobil”.},
   author = {Natalie Jankowski and Laura Schönijahn and Christina Salchow and Ekaterina Ivanova and Michael Wahl},
   doi = {10.1515/cdbme-2017-0015},
   issn = {23645504},
   issue = {1},
   journal = {Current Directions in Biomedical Engineering},
   keywords = {Acceptance,ICT,Satisfaction,Stroke rehabilitation,User involvement},
   month = {3},
   pages = {69-73},
   publisher = {Walter de Gruyter GmbH},
   title = {User-centred design as an important component of technological development},
   volume = {3},
   year = {2017},
}
@article{Chen2019,
   abstract = {Background: Many forms of home-based technology targeting stroke rehabilitation have been devised, and a number of human factors are important to their application, suggesting the need to examine this information in a comprehensive review. Objective: The systematic review aims to synthesize the current knowledge of technologies and human factors in home-based technologies for stroke rehabilitation. Methods: We conducted a systematic literature search in three electronic databases (IEEE, ACM, PubMed), including secondary citations from the literature search. We included articles that used technological means to help stroke patients conduct rehabilitation at home, reported empirical studies that evaluated the technologies with patients in the home environment, and were published in English. Three authors independently conducted the content analysis of searched articles using a list of interactively defined factors. Results: The search yielded 832 potentially relevant articles, leading to 31 articles that were included for in-depth analysis. The types of technology of reviewed articles included games, telerehabilitation, robotic devices, virtual reality devices, sensors, and tablets. We present the merits and limitations of each type of technology. We then derive two main human factors in designing home-based technologies for stroke rehabilitation: designing for engagement (including external and internal motivation) and designing for the home environment (including understanding the social context, practical challenges, and technical proficiency). Conclusion: This systematic review presents an overview of key technologies and human factors for designing home-based technologies for stroke rehabilitation.},
   author = {Yu Chen and Kingsley Travis Abel and John T. Janecek and Yunan Chen and Kai Zheng and Steven C. Cramer},
   doi = {10.1016/j.ijmedinf.2018.12.001},
   issn = {18728243},
   journal = {International Journal of Medical Informatics},
   keywords = {Evaluation,Home-based,Stroke rehabilitation,Systematic review,Technologies},
   month = {3},
   pages = {11-22},
   pmid = {30654899},
   publisher = {Elsevier Ireland Ltd},
   title = {Home-based technologies for stroke rehabilitation: A systematic review},
   volume = {123},
   year = {2019},
}
@article{,
   author = {Jon Matthis},
   title = {https://freemocap.org/},
}
@article{Wade2022,
   abstract = {Background. Markerless motion capture has the potential to perform movement analysis with reduced data collection and processing time compared to marker-based methods. This technology is now starting to be applied for clinical and rehabilitation applications and therefore it is crucial that users of these systems understand both their potential and limitations. This literature review aims to provide a comprehensive overview of the current state of markerless motion capture for both single camera and multi-camera systems. Additionally, this review explores how practical applications of markerless technology are being used in clinical and rehabilitation settings, and examines the future challenges and directions markerless research must explore to facilitate full integration of this technology within clinical biomechanics. Methodology. A scoping review is needed to examine this emerging broad body of literature and determine where gaps in knowledge exist, this is key to developing motion capture methods that are cost effective and practically relevant to clinicians, coaches and researchers around the world. Literature searches were performed to examine studies that report accuracy of markerless motion capture methods, explore current practical applications of markerless motion capture methods in clinical biomechanics and identify gaps in our knowledge that are relevant to future developments in this area. Results. Markerless methods increase motion capture data versatility, enabling datasets to be re-analyzed using updated pose estimation algorithms and may even provide clinicians with the capability to collect data while patients are wearing normal clothing. While markerless temporospatial measures generally appear to be equivalent to marker-based motion capture, joint center locations and joint angles are not yet sufficiently accurate for clinical applications. Pose estimation algorithms are approaching similar error rates of marker-based motion capture, however, without comparison to a gold standard, such as bi-planar videoradiography, the true accuracy of markerless systems remains unknown. Conclusions. Current open-source pose estimation algorithms were never designed for biomechanical applications, therefore, datasets on which they have been trained are inconsistently and inaccurately labelled. Improvements to labelling of open-source training data, as well as assessment of markerless accuracy against gold standard methods will be vital next steps in the development of this technology.},
   author = {Logan Wade and Laurie Needham and Polly McGuigan and James Bilzon},
   doi = {10.7717/peerj.12995},
   issn = {21678359},
   journal = {PeerJ},
   keywords = {Clinical gait analysis,Computer vision,Deep learning,DeepLabCut,Marker-based,OpenPose,Pose estimation},
   month = {2},
   publisher = {PeerJ Inc.},
   title = {Applications and limitations of current markerless motion capture methods for clinical gait biomechanics},
   volume = {10},
   year = {2022},
}
@article{Balasubramanian2021,
   abstract = {Aim: Intense training of arm movements using robotic devices can help reduce impairments in stroke. Recent evidence indicates that independent training of individual joints of the arm with robots c...},
   author = {Sivakumar Balasubramanian and Sandeep Guguloth and Javeed Shaikh Mohammed and S Sujatha},
   doi = {10.1177/20556683211019866},
   issn = {2055-6683},
   journal = {https://doi.org/10.1177/20556683211019866},
   keywords = {Arm,mechanisms,rehabilitation,robotics,self-aligning},
   month = {8},
   pages = {205566832110198},
   publisher = {SAGE PublicationsSage UK: London, England},
   title = {A self-aligning end-effector robot for individual joint training of the human arm},
   volume = {8},
   url = {https://journals.sagepub.com/doi/abs/10.1177/20556683211019866},
   year = {2021},
}
@article{,
   author = {google},
   title = {https://mediapipe.dev/},
}
@article{,
   abstract = {Objective: The Fugl-Meyer Assessment of Upper Extremity (FMA-UE) is recommended for evaluation of sensorimotor impairment post stroke, but the item-level reliability of the scale is unknown. This study aims to determine intra- and inter-rater reliability of the FMA-UE at item-, subscale- and total score level in patients with early subacute stroke. Design: Intra/inter-rater reliability. Subjects: Sixty consecutively included patients with stroke (mean age 65.9 years) admitted to Central Military Hospital of Colombia, Bogota. Methods: Two physiotherapists scored FMA-UE independently on 2 consecutive days within 10 days post stroke. A rank-based statistical method for paired ordinal data was used to assess the level of agreement, systematic and random disagreements. Results: Systematic disagreements either in position or concentration were detected in 4 items of the shoulder section. The item level intra- and inter-rater agreement was high (79-100%). The 70% agreement was also reached for the subscales and the total score when 1-3-point difference was accepted. Conclusion: The FMA-UE is reliable both within and between raters in patients with stroke in the early subacute phase. A wider international use of FMA-UE will allow comparison of stroke recovery between regions and countries and thereby potentially improve the quality of care and rehabilitation in persons with stroke worldwide.},
   author = {Edgar D. Hernández and Claudia P. Galeano and Nubia E. Barbosa and Sandra M. Forero and Åsa Nordin and Katharina S.MD Ph D. Sunnerhagen and Margit Alt Murphy},
   doi = {10.2340/16501977-2590},
   issn = {16501977},
   issue = {9},
   journal = {Journal of Rehabilitation Medicine},
   keywords = {Motor activity,Non-parametric statistics,Physical therapy specialty,Psychometrics,Reliability,Reproducibility of results,Stroke rehabilitation,Upper extremity},
   pages = {652-659},
   pmid = {31448807},
   publisher = {Foundation for Rehabilitation Information},
   title = {Intra- And inter-rater reliability of Fugl-Meyer assessment of upper extremity in stroke},
   volume = {51},
   year = {2019},
}
@article{,
   abstract = {Ordinal scales with low resolution are used to assess arm function in clinic. These scales may be improved by adding objective kinematic measures. The aim was to analyze within-subject, inter-rater and overall reliability (i.e., including within-subject and inter-rater reliability) and check the system’s validity of kinematic measures from inertial sensors for two such protocols on one person. Twenty healthy volunteers repeatedly performed two tasks, finger-to-nose and drinking, during two test sessions with two different raters. Five inertial sensors, on the forearms, upper arms and xiphoid process were used. Comparisons against an optical camera system evaluated the measurement validity. Cycle time, range of motion (ROM) in shoulder and elbow were calculated. Bland–Altman plots and linear mixed models including the generalizability (G) coefficient evaluated the reliability of the measures. Within-subject reliability was good to excellent in both tests (G = 0.80–0.97) and may serve as a baseline when assessing upper extremities in future patient groups. Overall reliability was acceptable to excellent (G = 0.77–0.94) for all parameters except elbow axial rotation in finger-to-nose task and both elbow axial rotation and flexion/extension in drinking task, mainly due to poor inter-rater reliability in these parameters. The low to good reliability for elbow ROM probably relates to high within-subject variability. The sensors provided good to excellent measures of cycle time and shoulder ROM in non-disabled individuals and thus have the potential to improve today’s assessment of arm function.},
   author = {Fredrik Öhberg and Tomas Bäcklund and Nina Sundström and Helena Grip},
   doi = {10.3390/s19051241},
   issn = {14248220},
   issue = {5},
   journal = {Sensors (Switzerland)},
   keywords = {Arm function,Inertial sensor,Inter-rater reliability,Kinematics,Upper limb},
   month = {3},
   pmid = {30870999},
   publisher = {MDPI AG},
   title = {Portable sensors add reliable kinematic measures to the assessment of upper extremity function},
   volume = {19},
   year = {2019},
}
@article{,
   abstract = {,). Orcid ID: https://orcid. Van Wegen EEH (a,b) Orcid ID: https://orcid.},
   author = {Alt M Murphy Orcid},
   title = {Standardized measurement of quality of upper limb movement after stroke: Consensus-based core recommendations from the Second Stroke Recovery and Rehabilitation Roundtable},
}
@article{,
   abstract = {Background. Kinematic movement analysis is increasingly used as an outcome measure in evaluation of upper extremity function after stroke. Little is known, however, about what observed longitudinal changes in kinematics mean in the context of an individual's functioning. In this study, the responsiveness and expected change in kinematic measures associated with clinically meaningful improvement in the upper extremity were evaluated. Methods. Kinematic movement analysis of a drinking task and Action Research Arm Test (ARAT) were performed early (9 days poststroke) and at 3 months after stroke in 51 subjects. The receiver-operating characteristic curve and linear regression analyses were used to evaluate responsiveness of kinematic parameters. Results. Movement time, smoothness, and trunk displacement discriminated those subjects demonstrating clinically meaningful improvements. Significant associations of 31% to 36% were found between the change in ARAT and kinematic measures. A real clinical improvement in kinematics lies in the range of 2.5 to 5 seconds, 3 to 7 units, and 2 to 5 cm in movement time, smoothness, and trunk displacement, respectively. Conclusions. All kinematic measures reported in this study are responsive measures for capturing improvements in the upper extremity during the first 3 months after stroke. Approximate estimates for the expected change in kinematics associated with clinically meaningful improvement in upper extremity activity capacity illustrate the usefulness of the linear regression analysis for assessing responsiveness. This knowledge facilitates the selection of kinematic measures for clinical and movement analysis research as well as for technology-based devices. © The Author(s) 2013.},
   author = {Margit Alt Murphy and Carin Willén and Katharina S. Sunnerhagen},
   doi = {10.1177/1545968313491008},
   issn = {15459683},
   issue = {9},
   journal = {Neurorehabilitation and Neural Repair},
   keywords = {instrumentation,kinematic,outcome assessment,recovery of function,stroke rehabilitation,task performance and analysis,upper extremity movement},
   month = {11},
   pages = {844-853},
   pmid = {23764883},
   title = {Responsiveness of upper extremity kinematic measures and clinical improvement during the first three months after stroke},
   volume = {27},
   year = {2013},
}
@article{Ingram2021,
   abstract = {Upper limb motor impairments, such as muscle weakness, loss of dexterous movement, and reduced sensation, are common after a stroke. The extent and severity of these impairments differ among individuals, depending on the anatomical location and size of lesions. Identifying impairments specific to the individual is critical to optimize their functional recovery. The upper limb Physiological Profile Assessment (PPA) provides quantitative measures of key physiological domains required for adequate function in the upper limbs. The present study investigates the use of the upper limb PPA in a chronic stroke population. Fifty participants with chronic stroke completed all tests of the upper limb PPA with both their affected and less affected upper limbs. Performance in each test was compared to that of 50 age- and sex-matched control subjects with no history of a stroke. Correlations between test performance and validated measures of stroke, sensorimotor function, and disability were examined. Compared with control subjects, people with stroke demonstrated substantially impaired upper limb PPA performance for both their affected and less affected limbs. Performance in the upper limb PPA was associated with validated measures of sensorimotor function specific to the stroke population (Fugl-Meyer Assessment) and stroke-related disability (Stroke Impact Scale). The upper limb PPA shows good concurrent validity as a means to quantify upper limb function in a chronic stroke population. These tests identify domain-specific deficits and could be further tailored to an individual patient by the clinician to inform rehabilitation and track recovery. NEW & NOTEWORTHY Upper limb motor impairment is a common manifestation after stroke, compromising independence in fundamental daily activities involving the ability to reach, grasp, and manipulate objects. The upper limb Physiological Profile Assessment (PPA) offers a means of quantifying performance of the individual sensorimotor domains that are essential for upper limb function. Establishing individual performance profiles based on age- and sex-based normative scores may facilitate individualized treatment decisions by identifying the stroke patient's specific strengths and limitations.},
   author = {Lewis A. Ingram and Annie A. Butler and Matthew A. Brodie and Stephen R. Lord and Simon C. Gandevia},
   doi = {10.1152/japplphysiol.00078.2021},
   issn = {15221601},
   issue = {3},
   journal = {Journal of Applied Physiology},
   keywords = {Movement disorders,Rehabilitation,Stroke,Upper extremity},
   month = {9},
   pages = {949-965},
   pmid = {34264125},
   publisher = {American Physiological Society},
   title = {Quantifying upper limb motor impairment in chronic stroke: A physiological profiling approach},
   volume = {131},
   year = {2021},
}
@article{Ingram2021,
   abstract = {Upper limb motor impairments, such as muscle weakness, loss of dexterous movement, and reduced sensation, are common after a stroke. The extent and severity of these impairments differ among individuals, depending on the anatomical location and size of lesions. Identifying impairments specific to the individual is critical to optimize their functional recovery. The upper limb Physiological Profile Assessment (PPA) provides quantitative measures of key physiological domains required for adequate function in the upper limbs. The present study investigates the use of the upper limb PPA in a chronic stroke population. Fifty participants with chronic stroke completed all tests of the upper limb PPA with both their affected and less affected upper limbs. Performance in each test was compared to that of 50 age- and sex-matched control subjects with no history of a stroke. Correlations between test performance and validated measures of stroke, sensorimotor function, and disability were examined. Compared with control subjects, people with stroke demonstrated substantially impaired upper limb PPA performance for both their affected and less affected limbs. Performance in the upper limb PPA was associated with validated measures of sensorimotor function specific to the stroke population (Fugl-Meyer Assessment) and stroke-related disability (Stroke Impact Scale). The upper limb PPA shows good concurrent validity as a means to quantify upper limb function in a chronic stroke population. These tests identify domain-specific deficits and could be further tailored to an individual patient by the clinician to inform rehabilitation and track recovery. NEW & NOTEWORTHY Upper limb motor impairment is a common manifestation after stroke, compromising independence in fundamental daily activities involving the ability to reach, grasp, and manipulate objects. The upper limb Physiological Profile Assessment (PPA) offers a means of quantifying performance of the individual sensorimotor domains that are essential for upper limb function. Establishing individual performance profiles based on age- and sex-based normative scores may facilitate individualized treatment decisions by identifying the stroke patient's specific strengths and limitations.},
   author = {Lewis A. Ingram and Annie A. Butler and Matthew A. Brodie and Stephen R. Lord and Simon C. Gandevia},
   doi = {10.1152/japplphysiol.00078.2021},
   issn = {15221601},
   issue = {3},
   journal = {Journal of Applied Physiology},
   keywords = {Movement disorders,Rehabilitation,Stroke,Upper extremity},
   month = {9},
   pages = {949-965},
   pmid = {34264125},
   publisher = {American Physiological Society},
   title = {Quantifying upper limb motor impairment in chronic stroke: A physiological profiling approach},
   volume = {131},
   year = {2021},
}
@article{,
   abstract = {,). Orcid ID: https://orcid. Van Wegen EEH (a,b) Orcid ID: https://orcid.},
   author = {Alt M Murphy Orcid},
   title = {Standardized measurement of quality of upper limb movement after stroke: Consensus-based core recommendations from the Second Stroke Recovery and Rehabilitation Roundtable},
}
@article{Kwakkel2023,
   author = {Gert Kwakkel and Cathy Stinear and Bea Essers and Maria Munoz-Novoa and Meret Branscheidt and Rosa Cabanas-Valdés and Sandra Lakičević and Sofia Lampropoulou and Andreas R Luft and Philippe Marque and Sarah A Moore and John M Solomon and Eva Swinnen and Andrea Turolla and Margit Alt Murphy and Geert Verheyden},
   doi = {10.1177/23969873231191304},
   issn = {2396-9873},
   issue = {4},
   journal = {European Stroke Journal},
   month = {8},
   pages = {1-15},
   title = {Motor rehabilitation after stroke: European Stroke Organisation (ESO) consensus-based definition and guiding framework},
   volume = {8},
   url = {http://journals.sagepub.com/doi/10.1177/23969873231191304},
   year = {2023},
}

@book{,
   abstract = {There is ample evidence that pinpoints neurological disorders as one of the greatest threats to public health. There are several gaps in understanding the many issues related to neurological disorders, but we already know enough about their nature and treatment to be able to shape effective policy responses to some of the most prevalent among them. This book describes and discusses the increasing global public health importance of common neurological disorders. It provides the public health perspective for these disorders and presents updated estimates and predictions of the global burden borne by them. It also provides information and advice on public health interventions that may be applied to reduce the occurrence and consequences of neurological disorders, and offers health professionals and planners the opportunity to assess the burden caused by these disorders in their country and to take appropriate action.--Publisher's description. Public health principles and neurological disorders -- Global burden of neurological disorders : estimates and projections -- Neurological disorders : a public health approach -- Conclusions and recommendations -- Annex 1 : List of WHO member states by region and mortality stratum -- Annex 2 : Country income groups used for reporting estimates and projections -- Annex 3 : Global burden of disease cause categories, sequelae and case definitions for neurological disorders -- Annex 4 : Tables -- Annex 5 : International nongovernmental organizations working in neurological disorders.},
   author = {World Health Organization.},
   isbn = {9241563362},
   pages = {218},
   publisher = {World Health Organization},
   title = {Neurological disorders : public health challenges.},
   year = {2006},
}
@article{Mayo1999,
   abstract = {Purpose: Stroke is the most disabling chronic condition, newly affecting 35,000 persons in Canada each year. Because of declining fatality, a growing number of persons will have to cope with stroke-related disability. The purpose of this paper is to describe the disabilities experienced by persons with stroke during the first year and explore the evolution of impairment, disability, handicap and health-related quality of life. Subjects: The data for this paper come from a series of longitudinal and cross-sectional studies, collectively known as the McGill Stroke Rehabilitation Research Program. Results: Within the first week post-stroke, getting out of bed and walking over a short distance, even with assistance, was a strong predictor of discharge home. Most of the improvement in measures of impairment and disability occurred during the first month and, by 3 months, there was still considerable room for improvement in all measures: 85% of persons were still impaired on gait speed, 78% had not reached age-specific norms for upper extremity function, 68% still demonstrated slow physical mobility, 37% needed some assistance with basic activities of daily living and 29% were still impaired on balance. By 1 year, 73% of persons scored the maximum for basic activities of daily living but 51 and 67% of persons reported their physical health and mental health to be lower than expected. Among a hardy group of stroke survivors, still living in the community 1 year post-stroke, the most striking area of difficulty was endurance, as measured by the 6 minute walk test. Those subjects well enough to complete this task (50% of sample) were able to walk, on average, only 250 metres, equivalent to 40% of their predicted ability. This series of snapshots taken at different points in time suggests that much of the improvement in impairment and disability occurs during the first month and then reaches a plateau. Handicap and quality of life continue to be issues later. Rehabilitation strategies need to consider the multifaceted nature of disablement, which in itself changes with time post-stroke.},
   author = {Nancy E. Mayo and Sharon Wood-Dauphinee and Sara Ahmed and Carron Gordon and Johanne Higgins and Sara McEwen and Nancy Salbach},
   doi = {10.1080/096382899297684},
   issn = {09638288},
   issue = {5-6},
   journal = {Disability and Rehabilitation},
   month = {5},
   pages = {258-268},
   pmid = {10381238},
   title = {Disablement following stroke},
   volume = {21},
   year = {1999},
}


@article{Chen2009,
   abstract = {BACKGROUND AND PURPOSE: Stroke is the leading cause of long term disability in the United States. Most poststroke individuals experience difficulty in moving the contralesional limbs to perform daily activities. Studies were systematically reviewed to identify the best predictors of arm-specific motor recovery and further analyzed using the International Classification of Functioning, Disability, and Health to distinguish outcome measures that best reflected participation in life situations. METHODS: We used PubMed, CINAHL, the Cochrane Library, and EMBASE with the keywords stroke, upper extremity, recovery of function, and predictor. Inclusion and exclusion criteria were developed and applied to further refine the search. Finally, methodological quality was assessed. RESULTS: Fifty-six studies published between 1979 and 2008 met the criteria. There was a 317% increase in the frequency of articles on predictors of arm recovery over a nearly 30-year period. Thirty-six percent were of high methodological quality (score, ≥10 of 15). Early neurophysiologic and sensorimotor measures were the best predictors at follow-up of arm-specific outcomes. There was no outcome measure classified at the International Classification of Functioning, Disability, and Health participation level. Only one study provided information about an outcome-related minimal clinically important difference. DISCUSSION AND CONCLUSIONS: Initial measures of the integrity of neural connectivity and voluntary motor behavior were the best predictors of arm-specific functional recovery. The paucity of valid and reliable instruments to capture the more distal outcomes associated with activities and participation has likely limited the breadth of available evidence in this field. This suggests an urgent need for the development of direct measures of arm use in real-life environments. © 2009 Neurology Section, APTA.},
   author = {Shu Ya Chen and Carolee J. Winstein},
   doi = {10.1097/NPT.0b013e318198a010},
   issn = {15570576},
   issue = {1},
   journal = {Journal of Neurologic Physical Therapy},
   keywords = {Clinical meaningfulness,Prediction,Voluntary arm use},
   month = {3},
   pages = {2-13},
   pmid = {19265766},
   title = {A systematic review of voluntary arm recovery in hemiparetic stroke: Critical predictors for meaningful outcomes using the international classification of functioning, disability, and health},
   volume = {33},
   year = {2009},
}
@article{Sommerfeld2004,
   abstract = {Background and Purpose-There is no consensus concerning the number of patients developing spasticity or the relationship between spasticity and disabilities after acute stroke. The aim of the present study was to describe the extent to which spasticity occurs and is associated with disabilities (motor impairments and activity limitations). Methods-Ninety-five patients with first-ever stroke were examined initially (mean, 5.4 days) and 3 months after stroke with the Modified Ashworth Scale for spasticity; self-reported muscle stiffness; tendon reflexes; Birgitta Lindmark motor performance; Nine Hole Peg Test for manual dexterity; Rivermead Mobility Index; Get-Up and Go test; and Barthel Index. Results-Of the 95 patients studied, 64 were hemiparetic, 18 were spastic, 6 reported muscle stiffness, and 18 had increased tendon reflexes 3 months after stroke. Patients who were nonspastic (n=77) had statistically significantly better motor and activity scores than spastic patients (n=18). However, the correlations between muscle tone and disability scores were low, and severe disabilities were seen in almost the same number of nonspastic as spastic patients. Conclusions-Although spasticity seems to contribute to disabilities after stroke, spasticity was present in only 19% of the patients investigated 3 months after stroke. Severe disabilities were seen in almost the same number of nonspastic as spastic patients. These findings indicate that the focus on spasticity in stroke rehabilitation is out of step with its clinical importance. Careful and continual evaluation to establish the cause of the patient's disabilities is essential before a decision is made on the most proper rehabilitation approach.},
   author = {Disa K. Sommerfeld and Elsy U.B. Eek and Anna Karin Svensson and Lotta Widén Holmqvist and Magnus H. Von Arbin},
   doi = {10.1161/01.STR.0000105386.05173.5E},
   issn = {00392499},
   issue = {1},
   journal = {Stroke},
   keywords = {Motor activity,Muscle spasticity,Paresis,Prevalence,Stroke},
   month = {1},
   pages = {134-139},
   pmid = {14684785},
   title = {Spasticity after Stroke: Its Occurrence and Association with Motor Impairments and Activity Limitations},
   volume = {35},
   year = {2004},
}
@article{Hendricks2002,
   abstract = {Objective: To collect and integrate existing data concerning the occurrence, extent, time course, and prognostic determinants of motor recovery after stroke using a systematic methodologic approach. Data Sources: A computer-aided search in bibliographic databases was done of longitudinal cohort studies, original prognostic studies, and randomized controlled trials published in the period 1966 to November 2001, which was expanded by references from retrieved articles and narrative reviews. Study Selection: After a preliminary screening, internal, external, and statistical validity was assessed by a priori methodologic criteria, with special emphasis on the internal validity. Data Extraction: The studies finally selected were discussed, based on the quantitative analysis of the outcome measures and prognostic determinants. Meta-analysis was pursued, but was not possible because of substantial heterogeneity. Data Synthesis: The search resulted in 174 potentially relevant studies, of which 80 passed the preliminary screening and were subjected to further methodologic assessment; 14 studies were finally selected. Approximately 65% of the hospitalized stroke survivors with initial motor deficits of the lower extremity showed some degree of motor recovery. In the case of paralysis, complete motor recovery occurred in less than 15% of the patients, both for the upper and lower extremities. Hospitalized patients with small lacunar strokes showed relatively good motor recovery. The recovery period in patients with severe stroke was twice as long as in patients with mild stroke. The initial grade of paresis was the most important predictor for motor recovery (odds ratios [OR], >4). Objective analysis of the motor pathways by motor-evoked potentials (MEPs) showed even higher ORs (ORs, >20). Conclusions: Our knowledge of motor recovery after stroke in more accurate, quantitative, and qualitive terms is still limited. Nevertheless, our data synthesis and quantitative analysis comprises data from many methodologically robust studies, which may support the clinician in the management of stroke patients. With respect to early prognosis of motor recovery, our review confirms clinical experience that the initial grade of paresis (as measured on admission in the hospital) is the most important predictor, although the accuracy of prediction rapidly improves during the first few days after stroke. Initial paralysis implies the worst prognosis for subsequent motor recovery. Remarkably, the prognostic accuracy of MEPs appears much higher than that of clinical examination for different subgroups of patients. © 2002 by the American Congress of Rehabilitation Medicine and the American Academy of Physical Medicine and Rehabilitation.},
   author = {Henk T. Hendricks and Jacques Van Limbeek and Alexander C. Geurts and Machiel J. Zwarts},
   doi = {10.1053/apmr.2002.35473},
   issn = {00039993},
   issue = {11},
   journal = {Archives of Physical Medicine and Rehabilitation},
   keywords = {Evoked potentials, motor,Rehabilitation,Review literature [publication type],Stroke},
   month = {11},
   pages = {1629-1637},
   pmid = {12422337},
   publisher = {W.B. Saunders},
   title = {Motor recovery after stroke: A systematic review of the literature},
   volume = {83},
   year = {2002},
}
@article{Gladstone2002,
   abstract = {Measurement of recovery after stroke is becoming increasingly important with the advent of new treatment options under investigation in stroke rehabilitation research. The Fugl-Meyer scale was developed as the first quantitative evaluative instrument for measuring senso-rimotor stroke recovery, based on Twitchell and Brunnstrom's concept of sequential stages of motor return in the hemiplegic stroke patient. The Fugl-Meyer is a well-designed, feasible and efficient clinical examination method that has been tested widely in the stroke population. Its primary value is the 100-point motor domain, which has received the most extensive evaluation. Excellent interrater and intrarater reliability and construct validity have been demonstrated, and preliminary evidence suggests that the Fugl-Meyer assessment is responsive to change. Limitations of the motor domain include a ceiling effect, omission of some potentially relevant items, and weighting of the arm more than the leg. Further study should test performance of this scale in specific subgroups of stroke patients and better define its criterion validity, sensitivity to change, and minimal clinically important difference. Based on the available evidence , the Fugl-Meyer motor scale is recommended highly as a clinical and research tool for evaluating changes in motor impairment following stroke. T he Fugl-Meyer (FM) Assessment 1 is considered by many in the field of stroke rehabilitation to be one of the most comprehensive quantitative measures of motor impairment following stroke, and its use has been recommended for clinical trials of stroke rehabilitation. This scale is a disease-specific objective impairment index designed specifically as an evaluative measure for assessment of recovery in the poststroke hemi-plegic patient. In this article, we review the development of this scale and its measurement properties-sensibility, reliability, validity, and responsiveness. Limitations of the scale are discussed, and recommendations for future use are presented. DESCRIPTION OF THE SCALE The FM scale is a 226-point multi-item Likert-type scale developed as an evaluative measure of recovery from hemiplegic stroke. It is divided into 5 domains: motor function, sensory function, balance , joint range of motion, and joint pain. Each domain contains multiple items, each scored on a 3-point ordinal scale (0 = cannot perform, 1 = performs partially, 2 = performs fully). The motor domain includes items measuring movement, coordination , and reflex action about the shoulder, elbow, forearm, wrist, hand, hip, knee, and ankle. The motor score ranges from 0 (hemiplegia) to a maximum of 100 points (normal motor performance), divided into 66 points for the upper extremity and 34 points for the lower extremity (Table 1). Similarly, there is a maximum of 24 points for sensation , 14 points for sitting and standing balance, 44 points for joint range of motion, and 44 points for joint pain. The FM assessment is best administered by a trained physical therapist on a one-to-one basis with the patient. It takes approximately 30 minutes to administer. DEVELOPMENT OF THE SCALE Very little has been written about the method of development of the FM scale. The original report, published in 1975, outlined the purpose and target population for the scale, its content, and instruc-232},
   author = {David J Gladstone and Cynthia J Danells and Sandra E Black and Review Article},
   keywords = {Measurement-,Scales,Stroke recovery-},
   title = {The Fugl-Meyer Assessment of Motor Recovery after Stroke: A Critical Review of Its Measurement Properties},
   year = {2002},
}
@article{Nijland2010,
   abstract = {Objective: To investigate the concurrent validity between the Action Research Arm Test (ARAT) and the Wolf Motor Function Test (WMFT) and to compare their reproducibility, internal consistency and floor and ceiling effects in the same sample of stroke patients. Methods: Forty patients participated in this study. Concurrent validity was determined with Spearman's rank correlation coefficients. Reproducibility was assessed with intraclass correlation coefficients (ICCs) and Bland-Altman plots, internal consistency by means of Cronbach's alphas, and floor and ceiling effects were considered to be present if more than 20% of patients fell outside a preliminary set lower and upper boundary. Results: Spearman's rank correlation coefficients ranged from 0.70 to 0.86. ICCs for inter-rater and intra-rater reliability ranged from 0.92 to 0.97. Bland-Altman plots showed a less stable way of scoring for the WMFT, compared with the ARAT. Cronbach's alpha was>0.98 for both scales. No floor and ceiling effects were found. Conclusion: The present study showed good clinimetric properties for both assessments. The high concurrent validity suggests that ARAT and WMFT have significant overlap with regard to the underlying construct that is being measured. © 2010 Foundation of Rehabilitation Information.},
   author = {Rinske Nijland and Erwin Van Wegen and Jeanine Verbunt and Renske Van Wijk and Joost Van Kordelaar and Gert Kwakkel},
   doi = {10.2340/16501977-0560},
   issn = {16501977},
   issue = {7},
   journal = {Journal of Rehabilitation Medicine},
   keywords = {Outcome measure,Rehabilitation,Stroke,Upper extremity},
   month = {7},
   pages = {694-696},
   pmid = {20603702},
   title = {A comparison of two validated tests for upper limb function after stroke: The wolf motor function test and the action research arm test},
   volume = {42},
   year = {2010},
}
@article{McCrea2002,
   abstract = {Purpose: Outline the biomechanics of reaching both in healthy individuals and in individuals with acquired brain injury (ABI), and to discuss the clinical implications for using valid biomechanical models to assess reaching. Methods: A review of current literature, including a MEDLINE search using keywords of reaching, ABI, stroke, biomechanics and motor control. Results: Current assessments of the upper extremity in ABI are focused on single-joint characteristics of range of motion, strength and spasticity. However, reaching is a functional multijoint task requiring interjoint coordination in addition to feedback and feedforward control to position the hand optimally at a desired location so that it may interact with the environment. From the literature, biomechanical measures of reaching such as movement time, movement distance and interjoint coordination have been shown to discriminate changes to hand path quality following brain injury. These measures have also been shown to correlate with measures of sensorimotor function (e.g. Fugl-Meyer) in the upper extremity. Conclusions: Further development of reliable and valid multi-joint biomechanical evaluations is required, particularly for natural and goal-oriented reaching movements. The biomechanical assessment of reaching in ABI can provide an understanding of the specific deficits in physiological structures or motor planning underlying altered reaching ability, assist in the evaluation of new therapies, and characterize the recovery process following ABI.},
   author = {P. H. McCrea and J. J. Eng and A. J. Hodgson},
   doi = {10.1080/09638280110115393},
   issn = {09638288},
   issue = {10},
   journal = {Disability and Rehabilitation},
   month = {7},
   pages = {534-541},
   pmid = {12171643},
   title = {Biomechanics of reaching: Clinical implications for individuals with acquired brain injury},
   volume = {24},
   year = {2002},
}
@article{Laidig2021,
   abstract = {Walking is a central activity of daily life, and there is an increasing demand for objective measurement-based gait assessment. In contrast to stationary systems, wearable inertial measurement units (IMUs) have the potential to enable non-restrictive and accurate gait assessment in daily life. We propose a set of algorithms that uses the measurements of two foot-worn IMUs to determine major spatiotemporal gait parameters that are essential for clinical gait assessment: durations of five gait phases for each side as well as stride length, walking speed, and cadence. Compared to many existing methods, the proposed algorithms neither require magnetometers nor a precise mounting of the sensor or dedicated calibration movements. They are therefore suitable for unsupervised use by non-experts in indoor as well as outdoor environments. While previously proposed methods are rarely validated in pathological gait, we evaluate the accuracy of the proposed algorithms on a very broad dataset consisting of 215 trials and three different subject groups walking on a treadmill: healthy subjects (n = 39), walking at three different speeds, as well as orthopedic (n = 62) and neurological (n = 36) patients, walking at a self-selected speed. The results show a very strong correlation of all gait parameters (Pearson's r between 0.83 and 0.99, p < 0.01) between the IMU system and the reference system. The mean absolute difference (MAD) is 1.4 % for the gait phase durations, 1.7 cm for the stride length, 0.04 km/h for the walking speed, and 0.7 steps/min for the cadence. We show that the proposed methods achieve high accuracy not only for a large range of walking speeds but also in pathological gait as it occurs in orthopedic and neurological diseases. In contrast to all previous research, we present calibration-free methods for the estimation of gait phases and spatiotemporal parameters and validate them in a large number of patients with different pathologies. The proposed methods lay the foundation for ubiquitous unsupervised gait assessment in daily-life environments.},
   author = {Daniel Laidig and Andreas J. Jocham and Bernhard Guggenberger and Klemens Adamer and Michael Fischer and Thomas Seel},
   doi = {10.3389/fdgth.2021.736418},
   issn = {2673253X},
   journal = {Frontiers in Digital Health},
   keywords = {IMU,gait analysis,gait assessment,gait phases,human motion analysis,inertial sensors,rehabilitation,walking},
   month = {11},
   publisher = {Frontiers Media S.A.},
   title = {Calibration-Free Gait Assessment by Foot-Worn Inertial Sensors},
   volume = {3},
   year = {2021},
}
@article{Werner2022,
   abstract = {Neurorehabilitation is progressively shifting from purely in-clinic treatment to therapy that is provided in both clinical and home-based settings. This transition generates a pressing need for assessments that can be performed across the entire continuum of care, a need that might be accommodated by application of wearable sensors. A first step toward ubiquitous assessments is to augment validated and well-understood standard clinical tests. This route has been pursued for the assessment of motor functioning, which in clinical research and practice is observation-based and requires specially trained personnel. In our study, 21 patients performed movement tasks of the Action Research Arm Test (ARAT), one of the most widely used clinical tests of upper limb motor functioning, while trained evaluators scored each task on pre-defined criteria. We collected data with just two wrist-worn inertial sensors to guarantee applicability across the continuum of care and used machine learning algorithms to estimate the ARAT task scores from sensor-derived features. Tasks scores were classified with approximately 80% accuracy. Linear regression between summed clinical task scores (across all tasks per patient) and estimates of sum task scores yielded a good fit (R2 = 0.93; range reported in previous studies: 0.61–0.97). Estimates of the sum scores showed a mean absolute error of 2.9 points, 5.1% of the total score, which is smaller than the minimally detectable change and minimally clinically important difference of the ARAT when rated by a trained evaluator. We conclude that it is feasible to obtain accurate estimates of ARAT scores with just two wrist worn sensors. The approach enables administration of the ARAT in an objective, minimally supervised or remote fashion and provides the basis for a widespread use of wearable sensors in neurorehabilitation.},
   author = {Charlotte Werner and Josef G. Schönhammer and Marianne K. Steitz and Olivier Lambercy and Andreas R. Luft and László Demkó and Chris Awai Easthope},
   doi = {10.3389/fphys.2022.877563},
   issn = {1664042X},
   journal = {Frontiers in Physiology},
   keywords = {ARAT,clinical assessment,inertial sensor,rehabilitation,stroke,wearables},
   month = {5},
   publisher = {Frontiers Media S.A.},
   title = {Using Wearable Inertial Sensors to Estimate Clinical Scores of Upper Limb Movement Quality in Stroke},
   volume = {13},
   year = {2022},
}
@article{Schwarz2020,
   abstract = {Precise and objective assessments of upper limb movement quality after strokes in functional task conditions are an important prerequisite to improve understanding of the pathophysiology of movement deficits and to prove the effectiveness of interventions. Herein, a wearable inertial sensing system was used to capture movements from the fingers to the trunk in 10 chronic stroke subjects when performing reach-to-grasp activities with the affected and non-affected upper limb. It was investigated whether the factors, tested arm, object weight, and target height, affect the expressions of range of motion in trunk compensation and flexion-extension of the elbow, wrist, and finger during object displacement. The relationship between these metrics and clinically measured impairment was explored. Nine subjects were included in the analysis, as one had to be excluded due to defective data. The tested arm and target height showed strong effects on all metrics, while an increased object weight showed effects on trunk compensation. High inter-and intrasubject variability was found in all metrics without clear relationships to clinical measures. Relating all metrics to each other resulted in significant negative correlations between trunk compensation and elbow flexion-extension in the affected arm. The findings support the clinical usability of sensor-based motion analysis.},
   author = {Anne Schwarz and Miguel M.C. Bhagubai and Gerjan Wolterink and Jeremia P.O. Held and Andreas R. Luft and Peter H. Veltink},
   doi = {10.3390/s20174770},
   issn = {14248220},
   issue = {17},
   journal = {Sensors (Switzerland)},
   keywords = {Biomechanical phenomena,Inertial measurement systems,Kinematics,Motion analysis,Stroke,Upper extremity},
   month = {9},
   pages = {1-22},
   pmid = {32846958},
   publisher = {MDPI AG},
   title = {Assessment of upper limb movement impairments after stroke using wearable inertial sensing},
   volume = {20},
   year = {2020},
}
@article{,
   abstract = {Stroke is a main cause of long-term disability worldwide, placing a large burden on individuals and health care systems. Wearable technology can potentially objectively assess and monitor patients outside clinical environments, enabling a more detailed evaluation of their impairment and allowing individualization of rehabilitation therapies. The aim of this review is to provide an overview of setups used in literature to measure movement of stroke patients under free living conditions using wearable sensors, and to evaluate the relation between such sensor-based outcomes and the level of functioning as assessed by existing clinical evaluation methods. After a systematic search we included 32 articles, totaling 1076 stroke patients from acute to chronic phases and 236 healthy controls. We summarized the results by type and location of sensors, and by sensor-based outcome measures and their relation with existing clinical evaluation tools. We conclude that sensor-based measures of movement provide additional information in relation to clinical evaluation tools assessing motor functioning and both are needed to gain better insight in patient behavior and recovery. However, there is a strong need for standardization and consensus, regarding clinical assessments, but also regarding the use of specific algorithms and metrics for unsupervised measurements during daily life.},
   author = {Mariano Bernaldo De Quirós and E. H. Douma and Inge Van Den Akker-Scheek and Claudine J.C. Lamoth and Natasha M. Maurits},
   doi = {10.3390/s22031050},
   issn = {14248220},
   issue = {3},
   journal = {Sensors},
   keywords = {Activities of daily living,Continuous monitoring,Movement quantification,Stroke,Wearables},
   month = {2},
   pmid = {35161796},
   publisher = {MDPI},
   title = {Quantification of Movement in Stroke Patients under Free Living Conditions Using Wearable Sensors: A Systematic Review},
   volume = {22},
   year = {2022},
}
@article{Stevens2017,
   abstract = {The comparison of two measurement systems is important in medical and other contexts. A common goal is to decide if a new measurement system agrees suitably with an existing one, and hence whether the two can be used interchangeably. Various methods for assessing interchangeability are available, the most popular being the limits of agreement approach due to Bland and Altman. In this article, we review the challenges of this technique and propose a model-based framework for comparing measurement systems that overcomes those challenges. The proposal is based on a simple metric, the probability of agreement, and a corresponding plot which can be used to summarize the agreement between two measurement systems. We also make recommendations for a study design that facilitates accurate and precise estimation of the probability of agreement.},
   author = {Nathaniel T. Stevens and Stefan H. Steiner and R. Jock MacKay},
   doi = {10.1177/0962280215601133},
   issn = {14770334},
   issue = {6},
   journal = {Statistical Methods in Medical Research},
   keywords = {Bias,homoscedasticity,interchangeability,measurement error,probability of agreement,repeatability},
   month = {12},
   pages = {2487-2504},
   pmid = {26335274},
   publisher = {SAGE Publications Ltd},
   title = {Assessing agreement between two measurement systems: An alternative to the limits of agreement approach},
   volume = {26},
   year = {2017},
}

@inproceedings{Oliinychenko2019,
   abstract = {The deuteron binding energy is only 2.2 MeV. At the same time, its yield in Pb+Pb collisionsatpsNN = 2.76 TeV corresponds to a thermal yield at the temperature around 155 MeV, which is toohot to keep deuterons bound. This puzzle is not completely resolved yet. In general, the mechanism oflight nuclei production in ultra-high energy heavy ion collisions remains under debate. In a previouswork we suggest a microscopic explanation of the deuteron production in central ultra-relativisticPb+Pb collisions, the main mechanism being ppn $ pd reactions in the hadronic phase of thecollision. We use a state-of-the-art hybrid approach, combining relativistic hydrodynamics for the hotand dense stage and hadronic transport for a later, more dilute stage. Deuteron rescattering in thehadronic stage is implemented explicitly, using its experimentally measured vacuum cross-sections.In these proceedings we extend our previous work to non-central collisions, keeping exactly thesame methodology and parameters. We find that our approach leads to a good description of themeasured deuteron transverse momentum spectra at centralities up to 40%, and underestimatesthe amount of deuterons at low transverse momentum at higher centralities. Nevertheless, thecoalescence parameter B2, measured by ALICE collaboration, is reproduced well in our approacheven for peripheral collisions.},
   author = {Dmytro Oliinychenko and Long-Gang Pang and Hannah Elfner and Volker Koch},
   doi = {10.3390/proceedings2019010006},
   month = {4},
   pages = {6},
   publisher = {MDPI AG},
   title = {Centrality Dependence of Deuteron Production in PbPb Collisions at 2.76 TeV via Hydrodynamics and Hadronic Afterburner},
   year = {2019},
}
@article{Hughes2022,
   abstract = {Stroke is one of the leading causes of death and disability worldwide, with a disproportionate burden represented by low- and middle-income countries (LMICs). To improve post-stroke outcomes in LMICs, researchers have sought to leverage emerging technologies that overcome traditional barriers associated with stroke management. One such technology, inertial measurement units (IMUs), exhibit great potential as a low-cost, portable means to evaluate and monitor patient progress during decentralized rehabilitation protocols. As such, the aim of the present study was to determine the ability of a low-cost single IMU sensor-based wearable system (named the T’ena sensor) to reliably and accurately assess movement quality and efficiency in physically and neurologically healthy adults. Upper limb movement kinematics measured by the T’ena sensor were compared to the gold standard reference system during three functional tasks, and root mean square errors, Pearson’s correlation coefficients, intraclass correlation coefficients, and the Bland Altman method were used to compare kinematic variables of interest between the two systems for absolute accuracy and equivalency. The T’ena sensor and the gold standard reference system were significantly correlated for all tasks and measures (r range = 0.648—0.947), although less so for the Finger to Nose task (r range = 0.648—0.894). Results demonstrate that single IMU systems are a valid, reliable, and objective method by which to measure movement kinematics during functional tasks. Context-appropriate enabling technologies specifically designed to address barriers to quality health services in LMICs can accelerate progress towards the United Nations Sustainable Development Goal 3.},
   author = {Charmayne Mary Lee Hughes and Bao Tran and Amir Modan and Xiaorong Zhang},
   doi = {10.3389/fbioe.2022.918617},
   issn = {22964185},
   journal = {Frontiers in Bioengineering and Biotechnology},
   keywords = {inertial measurement unit,kinematics,low-and middle-income countries,rehabilitation,stroke},
   month = {6},
   publisher = {Frontiers Media S.A.},
   title = {Accuracy and Validity of a Single Inertial Measurement Unit-Based System to Determine Upper Limb Kinematics for Medically Underserved Populations},
   volume = {10},
   year = {2022},
}
@article{Schwarz2022,
   abstract = {Background: Upper limb kinematic assessments provide quantifiable information on qualitative movement behavior and limitations after stroke. A comprehensive characterization of spatiotemporal kinematics of stroke subjects during upper limb daily living activities is lacking. Herein, kinematic expressions were investigated with respect to different movement types and impairment levels for the entire task as well as for motion subphases. Method: Chronic stroke subjects with upper limb movement impairments and healthy subjects performed a set of daily living activities including gesture and grasp movements. Kinematic measures of trunk displacement, shoulder flexion/extension, shoulder abduction/adduction, elbow flexion/extension, forearm pronation/supination, wrist flexion/extension, movement time, hand peak velocity, number of velocity peaks (NVP), and spectral arc length (SPARC) were extracted for the whole movement as well as the subphases of reaching distally and proximally. The effects of the factors gesture versus grasp movements, and the impairment level on the kinematics of the whole task were tested. Similarities considering the metrics expressions and relations were investigated for the subphases of reaching proximally and distally between tasks and subgroups. Results: Data of 26 stroke and 5 healthy subjects were included. Gesture and grasp movements were differently expressed across subjects. Gestures were performed with larger shoulder motions besides higher peak velocity. Grasp movements were expressed by larger trunk, forearm, and wrist motions. Trunk displacement, movement time, and NVP increased and shoulder flexion/extension decreased significantly with increased impairment level. Across tasks, phases of reaching distally were comparable in terms of trunk displacement, shoulder motions and peak velocity, while reaching proximally showed comparable expressions in trunk motions. Consistent metric relations during reaching distally were found between shoulder flexion/extension, elbow flexion/extension, peak velocity, and between movement time, NVP, and SPARC. Reaching proximally revealed reproducible correlations between forearm pronation/supination and wrist flexion/extension, movement time and NVP. Conclusion: Spatiotemporal differences between gestures versus grasp movements and between different impairment levels were confirmed. The consistencies of metric expressions during movement subphases across tasks can be useful for linking kinematic assessment standards and daily living measures in future research and performing task and study comparisons. Trial registration: ClinicalTrials.gov Identifier NCT03135093. Registered 26 April 2017, https://clinicaltrials.gov/ct2/show/NCT03135093.},
   author = {Anne Schwarz and Miguel M.C. Bhagubai and Saskia H.G. Nies and Jeremia P.O. Held and Peter H. Veltink and Jaap H. Buurke and Andreas R. Luft},
   doi = {10.1186/s12984-021-00979-0},
   issn = {17430003},
   issue = {1},
   journal = {Journal of NeuroEngineering and Rehabilitation},
   keywords = {Biomechanical phenomena,Kinematics,Stroke,Upper extremity},
   month = {12},
   pmid = {35016694},
   publisher = {BioMed Central Ltd},
   title = {Characterization of stroke-related upper limb motor impairments across various upper limb activities by use of kinematic core set measures},
   volume = {19},
   year = {2022},
}
@article{Merlau2023,
   abstract = {Accurate assessment of upper-limb movement alterations is a key component of post-stroke follow-up. Motion capture (MoCap) is the gold standard for assessment even in clinical conditions, but it requires a laboratory setting with a relatively complex implementation. Alternatively, inertial measurement units (IMUs) are the subject of growing interest, but their accuracy remains to be challenged. This study aims to assess the minimal detectable change (MDC) between spatiotemporal and quality variables obtained from these IMUs and MoCap, based on a specific protocol of IMU calibration and measurement and on data processing using the dead reckoning method. We also studied the influence of each data processing step on the level of between-system MDC. Fifteen post-stroke hemiparetic subjects performed reach or grasp tasks. The MDC for the movement time, index of curvature, smoothness (studied through the number of submovements), and trunk contribution was equal to 10.83%, 3.62%, 39.62%, and 25.11%, respectively. All calibration and data processing steps played a significant role in increasing the agreement. The between-system MDC values were found to be lower or comparable to the between-session MDC values obtained with MoCap, meaning that our results provide strong evidence that using IMUs with the proposed calibration and processing steps can successfully and accurately assess upper-limb movement alterations after stroke in clinical routine care conditions.},
   author = {Baptiste Merlau and Camille Cormier and Alexia Alaux and Margot Morin and Emmeline Montané and David Amarantini and David Gasq},
   doi = {10.3390/s23177427},
   issn = {14248220},
   issue = {17},
   journal = {Sensors},
   keywords = {inertial sensor,kinematics,motion capture,stroke rehabilitation,upper extremity},
   month = {9},
   pmid = {37687884},
   publisher = {Multidisciplinary Digital Publishing Institute (MDPI)},
   title = {Assessing Spatiotemporal and Quality Alterations in Paretic Upper Limb Movements after Stroke in Routine Care: Proposal and Validation of a Protocol Using IMUs versus MoCap},
   volume = {23},
   year = {2023},
}
@article{,
   abstract = {Ordinal scales with low resolution are used to assess arm function in clinic. These scales may be improved by adding objective kinematic measures. The aim was to analyze within-subject, inter-rater and overall reliability (i.e., including within-subject and inter-rater reliability) and check the system’s validity of kinematic measures from inertial sensors for two such protocols on one person. Twenty healthy volunteers repeatedly performed two tasks, finger-to-nose and drinking, during two test sessions with two different raters. Five inertial sensors, on the forearms, upper arms and xiphoid process were used. Comparisons against an optical camera system evaluated the measurement validity. Cycle time, range of motion (ROM) in shoulder and elbow were calculated. Bland–Altman plots and linear mixed models including the generalizability (G) coefficient evaluated the reliability of the measures. Within-subject reliability was good to excellent in both tests (G = 0.80–0.97) and may serve as a baseline when assessing upper extremities in future patient groups. Overall reliability was acceptable to excellent (G = 0.77–0.94) for all parameters except elbow axial rotation in finger-to-nose task and both elbow axial rotation and flexion/extension in drinking task, mainly due to poor inter-rater reliability in these parameters. The low to good reliability for elbow ROM probably relates to high within-subject variability. The sensors provided good to excellent measures of cycle time and shoulder ROM in non-disabled individuals and thus have the potential to improve today’s assessment of arm function.},
   author = {Fredrik Öhberg and Tomas Bäcklund and Nina Sundström and Helena Grip},
   doi = {10.3390/s19051241},
   issn = {14248220},
   issue = {5},
   journal = {Sensors (Switzerland)},
   keywords = {Arm function,Inertial sensor,Inter-rater reliability,Kinematics,Upper limb},
   month = {3},
   pmid = {30870999},
   publisher = {MDPI AG},
   title = {Portable sensors add reliable kinematic measures to the assessment of upper extremity function},
   volume = {19},
   year = {2019},
}
@article{,
   abstract = {Background: Quantitative measures of human movement quality are important for discriminating healthy and pathological conditions and for expressing the outcomes and clinically important changes in subjects' functional state. However the most frequently used instruments for the upper extremity functional assessment are clinical scales, that previously have been standardized and validated, but have a high subjective component depending on the observerwho scores the test. But they are not enough to assess motor strategies used duringmovements, and their use in combination with other more objective measures is necessary. The objective of the present review is to provide an overviewon objective metrics found in literature with the aimof quantifying the upper extremity performance during functional tasks, regardless of the equipment or system used for registering kinematic data. Methods: A search inMedline, Google Scholar and IEEE Xplore databases was performed following a combination of a series of keywords. The full scientific papers that fulfilled the inclusion criteria were included in the review. Findings: A set of kinematicmetricswas found in literature in relation to joint displacements, analysis of hand trajectories and velocity profiles. Thesemetrics were classified into different categories according to themovement characteristic that was being measured. Interpretation: These kinematic metrics provide the starting point for a proposed objective metrics for the functional assessment of the upper extremity in people with movement disorders as a consequence of neurological injuries. Potential areas of future and further research are presented in the Discussion section.},
   author = {Ana De Los Reyes-Guzmán and Iris Dimbwadyo-Terrer and Fernando Trincado-Alonso and Félix Monasterio-Huelin and Diego Torricelli and Angel Gil-Agudo},
   doi = {10.1016/j.clinbiomech.2014.06.013},
   issn = {18791271},
   issue = {7},
   journal = {Clinical Biomechanics},
   keywords = {Clinical scales,Functional assessment,Kinematics,Movement disorders,Upper extremity},
   pages = {719-727},
   pmid = {25017296},
   publisher = {Elsevier Ltd},
   title = {Quantitative assessment based on kinematic measures of functional impairments during upper extremity movements: A review},
   volume = {29},
   year = {2014},
}
@article{,
   abstract = {Traditionally, human movement has been captured primarily by motion capture systems. These systems are costly, require fixed cameras in a controlled environment, and suffer from occlusion. Recently, the availability of low-cost wearable inertial sensors containing accelerometers, gyroscopes, and magnetometers have provided an alternative means to overcome the limitations of motion capture systems. Wearable inertial sensors can be used anywhere, cannot be occluded, and are low cost. Several groups have described algorithms for tracking human joint angles. We previously described a novel approach based on a kinematic arm model and the Unscented Kalman Filter (UKF). Our proposed method used a minimal sensor configuration with one sensor on each segment. This paper reports significant improvements in both the algorithm and the assessment. The new model incorporates gyroscope and accelerometer random drift models, imposes physical constraints on the range of motion for each joint, and uses zero-velocity updates to mitigate the effect of sensor drift. A high-precision industrial robot arm precisely quantifies the performance of the tracker during slow, normal, and fast movements over continuous 15-min recording durations. The agreement between the estimated angles from our algorithm and the high-precision robot arm reference was excellent. On average, the tracker attained an RMS angle error of about 3° for all six angles. The UKF performed slightly better than the more common Extended Kalman Filter.},
   author = {Mahmoud El-Gohary and James McNames},
   doi = {10.1109/TBME.2015.2403368},
   issn = {15582531},
   issue = {7},
   journal = {IEEE Transactions on Biomedical Engineering},
   keywords = {Inertial Measurement Units,Inertial sensors,Joint Angle Tracking},
   month = {7},
   pages = {1759-1767},
   pmid = {25700438},
   publisher = {IEEE Computer Society},
   title = {Human Joint Angle Estimation with Inertial Sensors and Validation with A Robot Arm},
   volume = {62},
   year = {2015},
}

@article{Wafa2020,
   abstract = {Background and purpose: Prediction of stroke impact provides essential information for healthcare planning and priority setting. We aim to estimate 30-year projections of stroke epidemiology in the European Union using multiple modeling approaches. Methods: Data on stroke incidence, prevalence, deaths, and disability-adjusted life years in the European Union between 1990 and 2017 were obtained from the global burden of disease study. Their trends over time were modeled using 3 modeling strategies: Linear, Poisson, and exponential regressions adjusted for the gross domestic product per capita, which reflects the impact of economic development on health status. We used the Akaike information criterion for model selection. The 30-year projections up to 2047 were estimated using the best fitting models, with inputs on population projections from the United Nations and gross domestic product per capita prospects from the World Bank. The technique was applied separately by age-sex-country groups for each stroke measure. Results: In 2017, there were 1.12 million incident strokes in the European Union, 9.53 million stroke survivors, 0.46 million deaths, and 7.06 million disability-adjusted life years lost because of stroke. By 2047, we estimated an additional 40 000 incident strokes (+3%) and 2.58 million prevalent cases (+27%). Conversely, 80 000 fewer deaths (-17%) and 2.31 million fewer disability-adjusted life years lost (-33%) are projected. The largest increase in the age-adjusted incidence and prevalence rates are expected in Lithuania (average annual percentage change, 0.48% and 0.7% respectively), and the greatest reductions in Portugal (-1.57% and-1.3%). Average annual percentage change in mortality rates will range from-2.86% (Estonia) to-0.08% (Lithuania), and disability-adjusted life years' from-2.77% (Estonia) to-0.23% (Romania). Conclusions: The number of people living with stroke is estimated to increase by 27% between 2017 and 2047 in the European Union, mainly because of population ageing and improved survival rates. Variations are expected to persist between countries showing opportunities for improvements in prevention and case management particularly in Eastern Europe.},
   author = {Hatem A. Wafa and Charles D.A. Wolfe and Eva Emmett and Gregory A. Roth and Catherine O. Johnson and Yanzhong Wang},
   doi = {10.1161/STROKEAHA.120.029606},
   issn = {15244628},
   issue = {8},
   journal = {Stroke},
   keywords = {global burden of disease,health status,incidence,prevalence,stroke},
   month = {8},
   pages = {2418-2427},
   pmid = {32646325},
   publisher = {Lippincott Williams and Wilkins},
   title = {Burden of Stroke in Europe: Thirty-Year Projections of Incidence, Prevalence, Deaths, and Disability-Adjusted Life Years},
   volume = {51},
   year = {2020},
}
@article{Strilciuc2021,
   abstract = {Stroke is one of the leading causes of morbidity and mortality worldwide. As the number of stroke cases is rising from one year to another, policymakers require data on the amount spent on stroke to enforce better financing policies for prevention, hospital care, outpatient rehabilitation services and social services. We aimed to systematically assess the economic burden of stroke at global level. Cost of stroke studies were retrieved from five databases. We retrieved the average cost per pa-tient, where specified, or estimated it using a top-down approach. Resulting costs were grouped in two main categories: per patient per year and per patient lifetime. We extracted information from forty-six cost of illness studies. Per patient per year costs are larger in high income countries and in studies conducted from the payer perspective. The highest average per patient per year cost by country was reported in the United States ($59,900), followed by Sweden ($52,725) and Spain ($41,950). The highest per patient lifetime costs were reported in Australia ($232,100) for all identified definitions of stroke. Existing literature regarding the economic burden of stroke is concentrated in high-income settings, with very few studies conducted in South America and Africa. Published manuscripts on this topic highlight substantial methodological heterogeneity, rendering comparisons difficult or impossible, even within the same country or among studies with similar costing perspectives.},
   author = {Stefan Strilciuc and Diana Alecsandra Grad and Constantin Radu and Diana Chira and Adina Stan and Marius Ungureanu and Adrian Gheorghe and Fior Dafin Muresanu},
   doi = {10.25122/jml-2021-0361},
   issn = {18443117},
   issue = {5},
   journal = {Journal of Medicine and Life},
   keywords = {cost of illness,economic burden,hemorrhagic,ischemic,stroke,transient ischemic attack},
   pages = {606-619},
   pmid = {35027963},
   publisher = {Carol Davila University Press},
   title = {The economic burden of stroke: a systematic review of cost of illness studies},
   volume = {14},
   year = {2021},
}
@article{Akbarfahimi2021,
   abstract = {<p>Objective: Upperlimb function impairment is one of the most common consequences of stroke and a part of the motor functions, that has been considered as a necessary basis for the implementation of various of occupation and participation. The purpose of the present study is to investigate the relationship between upper extremity function and level of participation and independence in the activities of daily living in people with history of stroke in less than two years ago. Materials &amp; Methods: This study is non-experimental and cross-sectional. Among those referring to University of Social Welfare and Rehabilitation Sciences with a history of stroke in less than two years ago, the patients were selected by easy accessible sampling method. Upper limb performance was measured by Fogel-Meier and independency in daily living activities by the Functional Independence Scale (FIM) and participation by the Iranian Participation Questionnaire (IPQ).Data analysis was performed in SPSS V. 23 softwarebyusing Spearman correlation test. Results: The results showed that the correlation between upper limb performance and participation was a moderate direct relation (P=0.003, r=0.315) and there was a strong direct (r=0.625, P=0.00)correlation between upper limb performance and independence in activities of daily living. Conclusion: The relationship between upper limb function and independence in daily living activities is strong, so with further improvement and efficiency of the upper limbleadtoincreasesindependence in patients' activities of daily life. The relationship between upper limb function and participation is moderate, so to increase and improve the participation of stroke patients, in addition to upper limb mobility, other factors must be considered.</p>},
   author = {Nazila Akbarfahimi and Mohammad Hassan Mazidi and Seyed Ali Hosseini and Mohsen Vahedi and Nasibeh Amirzargar},
   doi = {10.32598/RJ.22.1.3238.1},
   issn = {25386247},
   issue = {1},
   journal = {Journal of Rehabilitation},
   month = {4},
   pages = {86-101},
   title = {The Relationship Between Upper Limb Function and Participation and Independence in Daily Activities of Life in People With Stroke},
   volume = {22},
   url = {https://rehabilitationj.uswr.ac.ir/article-1-2819-en.html},
   year = {2021},
}
@article{Veerbeek2014,
   abstract = {Background: Physical therapy (PT) is one of the key disciplines in interdisciplinary stroke rehabilitation. The aim of this systematic review was to provide an update of the evidence for stroke rehabilitation interventions in the domain of PT. Methods and Findings: Randomized controlled trials (RCTs) regarding PT in stroke rehabilitation were retrieved through a systematic search. Outcomes were classified according to the ICF. RCTs with a low risk of bias were quantitatively analyzed. Differences between phases poststroke were explored in subgroup analyses. A best evidence synthesis was performed for neurological treatment approaches. The search yielded 467 RCTs (N = 25373; median PEDro score 6 [IQR 5-7]), identifying 53 interventions. No adverse events were reported. Strong evidence was found for significant positive effects of 13 interventions related to gait, 11 interventions related to arm-hand activities, 1 intervention for ADL, and 3 interventions for physical fitness. Summary Effect Sizes (SESs) ranged from 0.17 (95%CI 0.03-0.70; I2 = 0%) for therapeutic positioning of the paretic arm to 2.47 (95%CI 0.84-4.11; I 2 = 77%) for training of sitting balance. There is strong evidence that a higher dose of practice is better, with SESs ranging from 0.21 (95%CI 0.02-0.39; I2 = 6%) for motor function of the paretic arm to 0.61 (95%CI 0.41-0.82; I2 = 41%) for muscle strength of the paretic leg. Subgroup analyses yielded significant differences with respect to timing poststroke for 10 interventions. Neurological treatment approaches to training of body functions and activities showed equal or unfavorable effects when compared to other training interventions. Main limitations of the present review are not using individual patient data for meta-analyses and absence of correction for multiple testing. Conclusions: There is strong evidence for PT interventions favoring intensive high repetitive task-oriented and task-specific training in all phases poststroke. Effects are mostly restricted to the actually trained functions and activities. Suggestions for prioritizing PT stroke research are given. © 2014 Veerbeek et al.},
   author = {Janne Marieke Veerbeek and Erwin Van Wegen and Roland Van Peppen and Philip Jan Van Der Wees and Erik Hendriks and Marc Rietberg and Gert Kwakkel},
   doi = {10.1371/journal.pone.0087987},
   issn = {19326203},
   issue = {2},
   journal = {PLoS ONE},
   month = {2},
   pmid = {24505342},
   publisher = {Public Library of Science},
   title = {What is the evidence for physical therapy poststroke? A systematic review and meta-analysis},
   volume = {9},
   year = {2014},
}
@article{Byblow2015,
   abstract = {Objective For most patients, resolution of upper limb impairment during the first 6 months poststroke is 70% of the maximum possible. We sought to identify candidate mechanisms of this proportional recovery. We hypothesized that proportional resolution of upper limb impairment depends on ipsilesional corticomotor pathway function, is mirrored by proportional recovery of excitability in this pathway, and is unaffected by upper limb therapy dose. Methods Upper limb impairment was measured in 93 patients at 2, 6, 12, and 26 weeks after first-ever ischemic stroke. Motor evoked potentials (MEPs) and motor threshold were recorded from extensor carpi radialis using transcranial magnetic stimulation, and fractional anisotropy (FA) in the posterior limbs of the internal capsules was determined with diffusion-weighted magnetic resonance imaging. Results Initial impairment score, presence of MEPs and FA asymmetry were the only predictors of impairment resolution, indicating a key role for corticomotor tract function. By 12 weeks, upper limb impairment resolved by 70% in patients with MEPs regardless of their initial impairment, and ipsilesional rest motor threshold also resolved by 70%. Resolution of impairment was insensitive to upper limb therapy dose. Interpretation These findings indicate that upper limb impairment resolves by 70% of the maximum possible, regardless of initial impairment, but only for patients with intact corticomotor function. Impairment resolution seems to reflect spontaneous neurobiological processes that involve the ipsilesional corticomotor pathway. A better understanding of these mechanisms could lead to interventions that increase resolution of impairment above 70%.},
   author = {Winston D. Byblow and Cathy M. Stinear and P. Alan Barber and Matthew A. Petoe and Suzanne J. Ackerley},
   doi = {10.1002/ana.24472},
   issn = {15318249},
   issue = {6},
   journal = {Annals of Neurology},
   month = {12},
   pages = {848-859},
   pmid = {26150318},
   publisher = {John Wiley and Sons Inc.},
   title = {Proportional recovery after stroke depends on corticomotor integrity},
   volume = {78},
   year = {2015},
}
@article{Prabhakaran2008,
   abstract = {Background. Motor recovery after stroke is predicted only moderately by clinical variables, implying that there is still a substantial amount of unexplained, biologically meaningful variability in recovery. Regression diagnostics can indicate whether this is associated simply with Gaussian error or instead with multiple subpopulations that vary in their relationships to the clinical variables. Objective. To perform regression diagnostics on a linear model for recovery versus clinical predictors. Methods. Forty-one patients with ischemic stroke were studied. Impairment was assessed using the upper extremity Fugl-Meyer Motor Score. Motor recovery was defined as the change in the upper extremity Fugl-Meyer Motor Score from 24 to 72 hours after stroke to 3 or 6 months later. The clinical predictors in the model were age, gender, infarct location (subcortical vs cortical), diffusion weighted imaging infarct volume, time to reassessment, and acute upper extremity Fugl-Meyer Motor Score. Regression diagnostics included a Kolmogorov-Smirnov test for Gaussian errors and a test for outliers using Studentized deleted residuals. Results. In the random sample, clinical variables explained only 47% of the variance in recovery. Among the patients with the most severe initial impairment, there was a set of regression outliers who recovered very poorly. With the outliers removed, explained variance in recovery increased to 89%, and recovery was well approximated by a proportional relationship with initial impairment (recovery ≅ 0.70 × initial impairment). Conclusions. Clinical variables only moderately predict motor recovery. Regression diagnostics demonstrated the existence of a subpopulation of outliers with severe initial impairment who show little recovery. When these outliers were removed, clinical variables were good predictors of recovery among the remaining patients, showing a tight proportional relationship to initial impairment. Copyright © 2008 The American Society of Neurorehabilitation.},
   author = {Shyam Prabhakaran and Eric Zarahn and Claire Riley and Allison Speizer and Ji Y. Chong and Ronald M. Lazar and Randolph S. Marshall and John W. Krakauer},
   doi = {10.1177/1545968307305302},
   issn = {15459683},
   issue = {1},
   journal = {Neurorehabilitation and Neural Repair},
   keywords = {Fugl-Meyer Scale,Hemiparesis,Impairment,Predictors of Recovery},
   month = {1},
   pages = {64-71},
   pmid = {17687024},
   title = {Inter-individual variability in the capacity for motor recovery after ischemic stroke},
   volume = {22},
   year = {2008},
}
@article{Santos2018,
   abstract = {Objective: To compare sitting posture and movement strategies between chronic hemiparetic and healthy subjects while performing a drinking task, using statistical parametric mapping (SPM) and feature analysis. Design: Cross-sectional study. Setting: A university physical therapy department. Participants: Participants (N=26) consisted of chronic hemiparetic (n=13) and healthy individuals (n=13) matched for sex and age. Interventions: Not applicable. Main Outcome Measures: The drinking task was divided into phases: reaching, transporting the glass to mouth, transporting the glass to table, and returning to initial position. An SPM 2-sample t test was used to compare the entire kinematic waveforms of different joint angles (trunk, scapulothoracic, humerothoracic, elbow). Joint angles at the beginning and end of the motion, movement time, peak velocity timing, trajectory deviation, normalized integrated jerk, and range of motion were extracted from the motion data. Group differences for these parameters were analyzed using independent t tests. Results: At the static posture and beginning of the reaching phase, patients showed a shoulder position more deviated from the midline and externally rotated with increased scapula protraction, medial rotation, anterior tilting, trunk anterior flexion and inclination to the paretic side. Altered spatiotemporal variables throughout the task were found in all phases, except for the returning phase. Patients returned to a similar posture as the task onset, except for the scapula, which was normalized after the reaching phase. Conclusions: Chronic hemiparetic subjects showed more deviations in the proximal joints during seated posture and reaching. However, the scapular movement drew nearer to the healthy individuals' patterns after the first phase, showing an interesting point to consider in rehabilitation programs.},
   author = {Gabriela Lopes Santos and Thiago Luiz Russo and Angela Nieuwenhuys and Davide Monari and Kaat Desloovere},
   doi = {10.1016/j.apmr.2017.08.479},
   issn = {1532821X},
   issue = {3},
   journal = {Archives of Physical Medicine and Rehabilitation},
   keywords = {Activities of daily living,Rehabilitation,Stroke,Upper extremity},
   month = {3},
   pages = {501-511.e4},
   pmid = {28939425},
   publisher = {W.B. Saunders},
   title = {Kinematic Analysis of a Drinking Task in Chronic Hemiparetic Patients Using Features Analysis and Statistical Parametric Mapping},
   volume = {99},
   year = {2018},
}
@article{,
   abstract = {<p>Human activity recognition and clinical biomechanics are challenging problems in physical telerehabilitation medicine. However, most publicly available datasets on human body movements cannot be used to study both problems in an out-of-the-lab movement acquisition setting. The objective of the VIDIMU dataset is to pave the way towards affordable patient gross motor tracking solutions for daily life activities recognition and kinematic analysis. The dataset includes 13 activities registered using a commodity camera and five inertial sensors. The video recordings were acquired in 54 subjects, of which 16 also had simultaneous recordings of inertial sensors. The novelty of dataset lies in: (i) the clinical relevance of the chosen movements, (ii) the combined utilization of affordable video and custom sensors, and (iii) the implementation of state-of-the-art tools for multimodal data processing of 3D body pose tracking and motion reconstruction in a musculoskeletal model from inertial data. The validation confirms that a minimally disturbing acquisition protocol, performed according to real-life conditions can provide a comprehensive picture of human joint angles during daily life activities.</p>},
   author = {Mario Martínez-Zarzuela and Javier González-Alonso and Míriam Antón-Rodríguez and Francisco J. Díaz-Pernas and Henning Müller and Cristina Simón-Martínez},
   doi = {10.1038/s41597-023-02554-9},
   issn = {2052-4463},
   issue = {1},
   journal = {Scientific Data},
   month = {9},
   pages = {648},
   title = {Multimodal video and IMU kinematic dataset on daily life activities using affordable devices},
   volume = {10},
   url = {https://www.nature.com/articles/s41597-023-02554-9},
   year = {2023},
}

@article{,
   abstract = {Background. Kinematic analysis is a powerful method for an objective assessment of movements and is increasingly used as an outcome measure after stroke. Little is known about how the actual movement performance measured with kinematics is related to the common traditional assessment scales. The aim of this study was to determine the relationships between movement kinematics from a drinking task and the impairment or activity limitation level after stroke. Methods. Kinematic analysis of movement performance in a drinking task was used to measure movement time, smoothness, and angular velocity of elbow and trunk displacement (TD) in 30 individuals with stroke. Sensorimotor impairment was assessed with the Fugl-Meyer Assessment (FMA), activity capacity limitation with the Action Research Arm Test (ARAT), and self-perceived activity difficulties with the ABILHAND questionnaire. Results. Backward multiple regression revealed that the movement smoothness (similarly to movement time) and TD together explain 67% of the total variance in ARAT. Both variables uniquely contributed 37% and 11%, respectively. The TD alone explained 20% of the variance in the FMA, and movement smoothness explained 6% of the variance in the ABILHAND. Conclusions. The kinematic movement performance measures obtained during a drinking task are more strongly associated with activity capacity than with impairment. The movement smoothness and time, possibly together with compensatory movement of the trunk, are valid measures of activity capacity and can be considered as key variables in the evaluation of upper-extremity function after stroke. This increased knowledge is of great value for better interpretation and application of kinematic data in clinical studies. © 2012 The Author(s).},
   author = {Margit Alt Murphy and Carin Willén and Katharina S. Sunnerhagen},
   doi = {10.1177/1545968312448234},
   issn = {15459683},
   issue = {9},
   journal = {Neurorehabilitation and Neural Repair},
   pages = {1106-1115},
   title = {Movement kinematics during a drinking task are associated with the activity capacity level after stroke},
   volume = {26},
   year = {2012},
}


@article{Murphy2018,
   abstract = {Kinematic analysis is a powerful method for objective assessment of upper extremity movements in a three-dimensional (3D) space. Three-dimensional motion capture with an optoelectronic camera system is considered as golden standard for kinematic movement analysis and is increasingly used as outcome measure to evaluate the movement performance and quality after an injury or disease involving upper extremity movements. This article describes a standardized protocol for kinematic analysis of drinking task applied in individuals with upper extremity impairments after stroke. The drinking task incorporates reaching, grasping and lifting a cup from a table to take a drink, placing the cup back, and moving the hand back to the edge of the table. The sitting position is standardized to the individual's body size and the task is performed in a comfortable self-paced speed and compensatory movements are not constrained. The intention is to keep the task natural and close to a real-life situation to improve the ecological validity of the protocol. A 5-camera motion capture system is used to gather 3D coordinate positions from 9 retroreflective markers positioned on anatomical landmarks of the arm, trunk, and face. A simple single marker placement is used to ensure the feasibility of the protocol in clinical settings. Custom-made Matlab software provides automated and fast analyses of movement data. Temporal kinematics of movement time, velocity, peak velocity, time of peak velocity, and smoothness (number of movement units) along with spatial angular kinematics of shoulder and elbow joint as well as trunk movements are calculated. The drinking task is a valid assessment for individuals with moderate and mild upper extremity impairment. The construct, discriminative and concurrent validity along with responsiveness (sensitivity to change) of the kinematic variables obtained from the drinking task have been established.},
   author = {Margit Alt Murphy and Steve Murphy and Hanna C. Persson and Ulla Britt Bergström and Katharina Stibrant Sunnerhagen},
   doi = {10.3791/57228},
   issn = {1940087X},
   issue = {133},
   journal = {Journal of Visualized Experiments},
   keywords = {Activities of daily living,Kinematics,Outcome assessment,Stroke,Task performance and analysis,Upper extremity movement},
   month = {3},
   pmid = {29658937},
   eprint = {e57228,},
   publisher = {Journal of Visualized Experiments},
   title = {Kinematic analysis using 3D motion capture of drinking task in people with and without upper-extremity impairments},
   volume = {2018},
   year = {2018},
}

@article{oehberg2019,
   abstract = {Ordinal scales with low resolution are used to assess arm function in clinic. These scales may be improved by adding objective kinematic measures. The aim was to analyze within-subject, inter-rater and overall reliability (i.e., including within-subject and inter-rater reliability) and check the system’s validity of kinematic measures from inertial sensors for two such protocols on one person. Twenty healthy volunteers repeatedly performed two tasks, finger-to-nose and drinking, during two test sessions with two different raters. Five inertial sensors, on the forearms, upper arms and xiphoid process were used. Comparisons against an optical camera system evaluated the measurement validity. Cycle time, range of motion (ROM) in shoulder and elbow were calculated. Bland–Altman plots and linear mixed models including the generalizability (G) coefficient evaluated the reliability of the measures. Within-subject reliability was good to excellent in both tests (G = 0.80–0.97) and may serve as a baseline when assessing upper extremities in future patient groups. Overall reliability was acceptable to excellent (G = 0.77–0.94) for all parameters except elbow axial rotation in finger-to-nose task and both elbow axial rotation and flexion/extension in drinking task, mainly due to poor inter-rater reliability in these parameters. The low to good reliability for elbow ROM probably relates to high within-subject variability. The sensors provided good to excellent measures of cycle time and shoulder ROM in non-disabled individuals and thus have the potential to improve today’s assessment of arm function.},
   author = {Fredrik Öhberg and Tomas Bäcklund and Nina Sundström and Helena Grip},
   doi = {10.3390/s19051241},
   issn = {14248220},
   issue = {5},
   journal = {Sensors (Switzerland)},
   keywords = {Arm function,Inertial sensor,Inter-rater reliability,Kinematics,Upper limb},
   month = {3},
   pmid = {30870999},
   publisher = {MDPI AG},
   title = {Portable sensors add reliable kinematic measures to the assessment of upper extremity function},
   volume = {19},
   year = {2019},
}

@article{Markus2020,
   author = {Hugh S. Markus and Michael Brainin and Marc Fisher},
   doi = {10.1177/1747493020959186},
   issn = {17474949},
   issue = {8},
   journal = {International Journal of Stroke},
   month = {10},
   pages = {817-818},
   pmid = {33115386},
   publisher = {SAGE Publications Inc.},
   title = {Tracking the global burden of stoke and dementia: World Stroke Day 2020},
   volume = {15},
   year = {2020},
}


@article{Levin2009,
   abstract = {There is a lack of consistency among researchers and clinicians in the use of terminology that describes changes in motor ability following neurological injury. Specifically, the terms and definitions of motor compensation and motor recovery have been used in different ways, which is a potential barrier to interdisciplinary communication. This Point of View describes the problem and offers a solution in the form of definitions of compensation and recovery at the neuronal, motor performance, and functional levels within the framework of the International Classification of Functioning model.},
   author = {Mindy F. Levin and Jeffrey A. Kleim and Steven L. Wolf},
   doi = {10.1177/1545968308328727},
   issn = {15459683},
   issue = {4},
   journal = {Neurorehabilitation and Neural Repair},
   keywords = {Compensation,Hemiplegia,Recovery,Rehabilitation,Stroke,Terminology},
   month = {5},
   pages = {313-319},
   pmid = {19118128},
   title = {What do motor "recovery" and "compensationg" mean in patients following stroke?},
   volume = {23},
   year = {2009},
}
@article{Bernhardt2017,
   abstract = {The first Stroke Recovery and Rehabilitation Roundtable established a game changing set of new standards for stroke recovery research. Common language and definitions were required to develop an agreed framework spanning the four working groups: translation of basic science, biomarkers of stroke recovery, measurement in clinical trials and intervention development and reporting. This paper outlines the working definitions established by our group and an agreed vision for accelerating progress in stroke recovery research.},
   author = {Julie Bernhardt and Kathryn S. Hayward and Gert Kwakkel and Nick S. Ward and Steven L. Wolf and Karen Borschmann and John W. Krakauer and Lara A. Boyd and S. Thomas Carmichael and Dale Corbett and Steven C. Cramer},
   doi = {10.1177/1747493017711816},
   issn = {17474949},
   issue = {5},
   journal = {International Journal of Stroke},
   keywords = {Stroke,definitions,rehabilitation,research standards,stroke recovery,translation},
   month = {7},
   pages = {444-450},
   pmid = {28697708},
   publisher = {SAGE Publications Inc.},
   title = {Agreed definitions and a shared vision for new standards in stroke recovery research: The Stroke Recovery and Rehabilitation Roundtable taskforce},
   volume = {12},
   year = {2017},
}

@article{Santisteban2016,
   abstract = {Background: Establishing which upper limb outcome measures are most commonly used in stroke studies may help in improving consensus among scientists and clinicians. Objective: In this study we aimed to identify the most commonly used upper limb outcome measures in intervention studies after stroke and to describe domains covered according to ICF, how measures are combined, and how their use varies geographically and over time. Methods: Pubmed, CinHAL, and PeDRO databases were searched for upper limb intervention studies in stroke according to PRISMA guidelines and477 studies were included. Results: In studies 48different outcome measures were found. Only 15 of these outcome measures were used in more than 5% of the studies. The Fugl-Meyer Test (FMT)was the most commonly used measure (in 36% of studies). Commonly used measures covered ICF domains of body function and activity to varying extents. Most studies (72%) combined multiple outcome measures: the FMT was often combined with the Motor Activity Log (MAL), the Wolf Motor Function Test and the Action Research Arm Test, but infrequently combined with the Motor Assessment Scale or the Nine Hole Peg Test. Key components of manual dexterity such as selective finger movements were rarely measured. Frequency of use increased over a twelve-year period for the FMT and for assessments of kinematics, whereas other measures, such as the MAL and the Jebsen Taylor Hand Test showed decreased use over time. Use varied largely between countries showing low international consensus. Conclusions: The results showed a large diversity of outcome measures used across studies. However, a growing number of studies used the FMT, a neurological test with good psychometric properties. For thorough assessment the FMT needs to be combined with functional measures. These findings illustrate the need for strategies to build international consensus on appropriate outcome measures for upper limb function after stroke.},
   author = {Leire Santisteban and Maxime Térémetz and Jean Pierre Bleton and Jean Claude Baron and Marc A. Maier and Påvel G. Lindberg},
   doi = {10.1371/journal.pone.0154792},
   issn = {19326203},
   issue = {5},
   journal = {PLoS ONE},
   month = {5},
   pmid = {27152853},
   publisher = {Public Library of Science},
   title = {Upper limb outcome measures used in stroke rehabilitation studies: A systematic literature review},
   volume = {11},
   year = {2016},
}

@article{Salvalaggio2023,
   abstract = {Background and purpose: In neurorehabilitation clinical practice, assessment is usually more oriented to evaluate patient’s present status, than to plan interventions according to predicted outcomes. Therefore, we conducted an extensive review of current prognostic models available in the literature for recovery prediction of many functions and constructs, after stroke. We reported results in the form of a practical guide for clinicians, with the aim of promoting the culture of early clinical assessment for patient stratification, according to expected outcome. Summary of key points: To define a roadmap for clinicians, a stepwise sequence of five actions has been developed, from collecting information of past medical history to the adoption of validated prediction tools. Furthermore, a clinically-oriented organization of available prediction tools for recovery after stroke have been proposed for motor, language, physiological and independency functions. Finally, biomarkers and online resources with prognostic value have been reviewed, to give the most updated state of the art on prediction tools after stroke. Recommendations for clinical practice: Clinical assessment should be directed both towards the objective evaluation of the present health status, and to the prediction of expected recovery. The use of specific outcome measures with predictive value is recommended to help clinicians with the definition of sound therapeutic goals.},
   author = {Silvia Salvalaggio and Leonardo Boccuni and Andrea Turolla},
   doi = {10.1186/s40945-023-00167-4},
   issn = {20570082},
   issue = {1},
   journal = {Archives of Physiotherapy},
   keywords = {Assessment,Clinical-guide,Motor recovery,Neurological physiotherapy,Prediction,Prognosis,Stroke},
   month = {12},
   publisher = {BioMed Central Ltd},
   title = {Patient’s assessment and prediction of recovery after stroke: a roadmap for clinicians},
   volume = {13},
   year = {2023},
}

@article{Picerno2019,
   abstract = {The estimate of a consistent and clinically meaningful joint kinematics using wearable inertial and magnetic sensors requires a sensor-to-segment coordinate system calibration. State-of-the-art calibration procedures for the upper limb are based on functional movements and/or pre-determined postures, which are difficult to implement in subjects that have impaired mobility or are bedridden in acute units. The aim of this study was to develop and validate an alternative calibration procedure based on the direct identification of palpable anatomical landmarks (ALs) for an inertial and magnetic sensor-based upper limb movement analysis protocol. The proposed calibration procedure provides an estimate of three-dimensional shoulder/elbow angular kinematics and the linear trajectory of the wrist according to the standards proposed by the International Society of Biomechanics. The validity of the method was assessed against a camera-based optoelectronic system during uniaxial joint rotations and a reach-to-grasp task. Joint angular kinematics was found as characterised by a low-biased range of motion (<−2.6°), a low root mean square deviation (RMSD) (<4.4°) and a high waveform similarity coefficient (R2 > 0.995) with respect to the gold standard. Except for the cranio–caudal direction, the linear trajectory of the wrist was characterised by a low-biased range of motion (<11 mm) together with a low RMSD (8 mm) and high waveform similarity (R2 > 0.968). The proposed method enabled the estimation of reliable joint kinematics without requiring any active involvement of the patient during the calibration procedure, complying with the metrological standards and requirements of clinical movement analysis.},
   author = {Pietro Picerno and Pietro Caliandro and Chiara Iacovelli and Chiara Simbolotti and Michele Crabolu and Danilo Pani and Giuseppe Vannozzi and Giuseppe Reale and Paolo Maria Rossini and Luca Padua and Andrea Cereatti},
   doi = {10.1038/s41598-019-50759-z},
   issn = {20452322},
   issue = {1},
   journal = {Scientific Reports},
   month = {12},
   pmid = {31594964},
   publisher = {Nature Publishing Group},
   title = {Upper limb joint kinematics using wearable magnetic and inertial measurement units: an anatomical calibration procedure based on bony landmark identification},
   volume = {9},
   year = {2019},
}
@article{Laidig2023,
   abstract = {The miniaturization of MEMS-based inertial measurement units (IMUs) facilitates their widespread use in a growing number of application domains. The fundamental sensor fusion task of orientation estimation is a prerequisite for most further data processing steps in inertial motion tracking, such as position and velocity estimation, joint angle estimation, and 3D visualization. Errors in the estimated orientations severely affect all further processing steps. Recent systematic comparisons of existing algorithms show that out-of-the-box accuracy is often low and that application-specific tuning is required to obtain high accuracy. In the present work, we propose and extensively evaluate a quaternion-based orientation estimation algorithm that is based on a novel approach of filtering the acceleration measurements in an almost-inertial frame and that includes extensions for gyroscope bias estimation and magnetic disturbance rejection, as well as a variant for offline data processing. In contrast to all existing work, we perform an extensive evaluation, using a large collection of publicly available datasets and eight literature methods for comparison. The proposed method consistently outperforms all eight literature methods and achieves an average RMSE of 2.9°, while the errors obtained with literature methods range from 5.3° to 16.7°. This improved accuracy with respect to the state of the art is observed not only in average but also for each of several different motion characteristics, as well as for gyroscope bias estimation. Since the evaluation was performed with one single fixed parametrization across a very diverse dataset collection, we conclude that the proposed method provides unprecedented out-of-the-box performance for a broad range of motions, sensor hardware, and environmental conditions. This gain in orientation estimation accuracy is expected to advance the field of IMU-based motion analysis and provide performance benefits in numerous applications. The provided open-source implementation makes it easy to employ the proposed method.},
   author = {Daniel Laidig and Thomas Seel},
   doi = {10.1016/j.inffus.2022.10.014},
   issn = {15662535},
   journal = {Information Fusion},
   keywords = {AHRS,Attitude estimation,Gyroscope bias estimation,IMU,Inertial measurement unit,Inertial sensor,Magnetic disturbances,Orientation estimation,Sensor fusion},
   month = {3},
   pages = {187-204},
   publisher = {Elsevier B.V.},
   title = {VQF: Highly accurate IMU orientation estimation with bias estimation and magnetic disturbance rejection},
   volume = {91},
   year = {2023},
}

@article{FuglMeyer1975,
   author = {Fugl-Meyer},
   journal = {Scand J Rehabil Med. 1975;7(1):13-31},
   title = {The post-stroke hemiplegic patient. 1. a method for evaluation of physical performance},
   year = {1975},
}

@misc{XsensDot2021,
   abstract = {The Xsens DOT Wearable Sensor platform is the new generation of cost efficient inertial motion trackers featuring lightweight design, Bluetooth Low energy (BLE) connectivity and robust sensor fusion algorithms to provide accurate data for human movement applications. A Software Development Kit (SDK) is provided to facilitate the development of mobile applications based on the available output data, thereby allowing developers to easily integrate the Xsens DOT into a wide range of solutions. Robust algorithms such as Strap Down Integration (SDI) and the sensor fusion framework Xsens Kalman Filter (XKF) Core; run on-board the Xsens DOT to provide the highest level of accuracy in orientation estimates and to minimize the effects of magnetic distortion. XKF Core combined with robust synchronization processes therefore allow real-time and offline analysis of human kinematics with single or multiple body-mounted motion trackers. The combined information of multiple trackers is perfectly suited for solutions that aim to provide biomechanical analysis in their end product. Biomechanical parameters such as joint angles play a key role in human movement analysis both in rehabilitation and sport applications. This white paper describes the key characteristics of the Xsens DOT wearable sensor platform and provides a performance analysis of the Xsens DOT used in a multi sensor setup to calculate the knee joint angle. Overall, the analysis confirms that the Xsens DOT wearable sensor platform enables reliable and accurate results in the outputs of these joint angles. INDEX TERMS wearables, inertial measurement units, mobile applications, human movement analysis},
   author = {E Ribera D'alcala' and J A Voerman and J M Konrath and A Vydhyanathan},
   title = {Xsens DOT Wearable Sensor Platform White Paper},
   year = {2021},
}

@article{MendezCalderon2021,
   abstract = {Inertial measurement units (IMUs) are increasingly used to estimate movement quality and quantity to the infer the nature of motor behavior. The current literature contains several attempts to estimate movement smoothness using data from IMUs, many of which assume that the translational and rotational kinematics measured by IMUs can be directly used with the smoothness measures spectral arc length (SPARC) and log dimensionless jerk (LDLJ-V). However, there has been no investigation of the validity of these approaches. In this paper, we systematically evaluate the use of these measures on the kinematics measured by IMUs. We show that: (a) SPARC and LDLJ-V are valid measures of smoothness only when used with velocity; (b) SPARC and LDLJ-V applied on translational velocity reconstructed from IMU is highly error prone due to drift caused by integration of reconstruction errors; (c) SPARC can be applied directly on rotational velocities measured by a gyroscope, but LDLJ-V can be error prone. For discrete translational movements, we propose a modified version of the LDLJ-V measure, which can be applied to acceleration data (LDLJ-A). We evaluate the performance of these measures using simulated and experimental data. We demonstrate that the accuracy of LDLJ-A depends on the time profile of IMU orientation reconstruction error. Finally, we provide recommendations for how to appropriately apply these measures in practice under different scenarios, and highlight various factors to be aware of when performing smoothness analysis using IMU data.},
   author = {Alejandro Melendez-Calderon and Camila Shirota and Sivakumar Balasubramanian},
   doi = {10.3389/fbioe.2020.558771},
   issn = {22964185},
   journal = {Frontiers in Bioengineering and Biotechnology},
   keywords = {SPARC,assessment,inertial measurement units,jerk,movement kinematics,movement smoothness},
   month = {1},
   publisher = {Frontiers Media S.A.},
   title = {Estimating Movement Smoothness From Inertial Measurement Units},
   volume = {8},
   year = {2021},
}


@article{Fang2023,
   abstract = {Inertial measurement units (IMUs) have become the mainstay in human motion evaluation outside of the laboratory; however, quantification of 3-dimensional upper limb motion using IMUs remains challenging. The objective of this systematic review is twofold. Firstly, to evaluate computational methods used to convert IMU data to joint angles in the upper limb, including for the scapulothoracic, humerothoracic, glenohumeral, and elbow joints; and secondly, to quantify the accuracy of these approaches when compared to optoelectronic motion analysis. Fifty-two studies were included. Maximum joint motion measurement accuracy from IMUs was achieved using Euler angle decomposition and Kalman-based filters. This resulted in differences between IMU and optoelectronic motion analysis of (Formula presented.) across all degrees of freedom of humerothoracic movement. Higher accuracy has been achieved at the elbow joint with functional joint axis calibration tasks and the use of kinematic constraints on gyroscope data, resulting in RMS errors between IMU and optoelectronic motion for flexion–extension as low as (Formula presented.). For the glenohumeral joint, 3D joint motion has been described with RMS errors of (Formula presented.) and higher. In contrast, scapulothoracic joint motion tracking yielded RMS errors in excess of (Formula presented.) in the protraction–retraction and anterior-posterior tilt direction. The findings of this study demonstrate high-quality 3D humerothoracic and elbow joint motion measurement capability using IMUs and underscore the challenges of skin motion artifacts in scapulothoracic and glenohumeral joint motion analysis. Future studies ought to implement functional joint axis calibrations, and IMU-based scapula locators to address skin motion artifacts at the scapula, and explore the use of artificial neural networks and data-driven approaches to directly convert IMU data to joint angles.},
   author = {Zhou Fang and Sarah Woodford and Damith Senanayake and David Ackland},
   doi = {10.3390/s23146535},
   issn = {14248220},
   issue = {14},
   journal = {Sensors},
   keywords = {IMU,glenohumeral joint,inertial sensors,optoelectronic motion analysis,sensor fusion,wearables},
   month = {7},
   pmid = {37514829},
   publisher = {Multidisciplinary Digital Publishing Institute (MDPI)},
   title = {Conversion of Upper-Limb Inertial Measurement Unit Data to Joint Angles: A Systematic Review},
   volume = {23},
   year = {2023},
}
@article{Murphy2013,
   abstract = {Background. Kinematic movement analysis is increasingly used as an outcome measure in evaluation of upper extremity function after stroke. Little is known, however, about what observed longitudinal changes in kinematics mean in the context of an individual's functioning. In this study, the responsiveness and expected change in kinematic measures associated with clinically meaningful improvement in the upper extremity were evaluated. Methods. Kinematic movement analysis of a drinking task and Action Research Arm Test (ARAT) were performed early (9 days poststroke) and at 3 months after stroke in 51 subjects. The receiver-operating characteristic curve and linear regression analyses were used to evaluate responsiveness of kinematic parameters. Results. Movement time, smoothness, and trunk displacement discriminated those subjects demonstrating clinically meaningful improvements. Significant associations of 31% to 36% were found between the change in ARAT and kinematic measures. A real clinical improvement in kinematics lies in the range of 2.5 to 5 seconds, 3 to 7 units, and 2 to 5 cm in movement time, smoothness, and trunk displacement, respectively. Conclusions. All kinematic measures reported in this study are responsive measures for capturing improvements in the upper extremity during the first 3 months after stroke. Approximate estimates for the expected change in kinematics associated with clinically meaningful improvement in upper extremity activity capacity illustrate the usefulness of the linear regression analysis for assessing responsiveness. This knowledge facilitates the selection of kinematic measures for clinical and movement analysis research as well as for technology-based devices. © The Author(s) 2013.},
   author = {Margit Alt Murphy and Carin Willén and Katharina S. Sunnerhagen},
   doi = {10.1177/1545968313491008},
   issn = {15459683},
   issue = {9},
   journal = {Neurorehabilitation and Neural Repair},
   keywords = {instrumentation,kinematic,outcome assessment,recovery of function,stroke rehabilitation,task performance and analysis,upper extremity movement},
   month = {11},
   pages = {844-853},
   pmid = {23764883},
   title = {Responsiveness of upper extremity kinematic measures and clinical improvement during the first three months after stroke},
   volume = {27},
   year = {2013},
}

@article{Parker2020,
   abstract = {Background: Studies of agreement examine the distance between readings made by different devices or observers measuring the same quantity. If the values generated by each device are close together most of the time then we conclude that the devices agree. Several different agreement methods have been described in the literature, in the linear mixed modelling framework, for use when there are time-matched repeated measurements within subjects. Methods: We provide a tutorial to help guide practitioners when choosing among different methods of assessing agreement based on a linear mixed model assumption. We illustrate the use of five methods in a head-to-head comparison using real data from a study involving Chronic Obstructive Pulmonary Disease (COPD) patients and matched repeated respiratory rate observations. The methods used were the concordance correlation coefficient, limits of agreement, total deviation index, coverage probability, and coefficient of individual agreement. Results: The five methods generated similar conclusions about the agreement between devices in the COPD example; however, some methods emphasized different aspects of the between-device comparison, and the interpretation was clearer for some methods compared to others. Conclusions: Five different methods used to assess agreement have been compared in the same setting to facilitate understanding and encourage the use of multiple agreement methods in practice. Although there are similarities between the methods, each method has its own strengths and weaknesses which are important for researchers to be aware of. We suggest that researchers consider using the coverage probability method alongside a graphical display of the raw data in method comparison studies. In the case of disagreement between devices, it is important to look beyond the overall summary agreement indices and consider the underlying causes. Summarising the data graphically and examining model parameters can both help with this.},
   author = {Richard A. Parker and Charles Scott and Vanda Inácio and Nathaniel T. Stevens},
   doi = {10.1186/s12874-020-01022-x},
   issn = {14712288},
   issue = {1},
   journal = {BMC Medical Research Methodology},
   keywords = {Agreement,Concordance correlation coefficient,Limits of agreement,Method comparison studies,Repeated measures},
   month = {6},
   pmid = {32532218},
   publisher = {BioMed Central Ltd.},
   title = {Using multiple agreement methods for continuous repeated measures data: A tutorial for practitioners},
   volume = {20},
   year = {2020},
}
@article{Parker2016,
   abstract = {Introduction The Bland-Altman limits of agreement method is widely used to assess how well the measurements produced by two raters, devices or systems agree with each other. However, mixed effects versions of the method which take into account multiple sources of variability are less well described in the literature. We address the practical challenges of applying mixed effects limits of agreement to the comparison of several devices to measure respiratory rate in patients with chronic obstructive pulmonary disease (COPD). Methods Respiratory rate was measured in 21 people with a range of severity of COPD. Participants were asked to perform eleven different activities representative of daily life during a laboratory-based standardised protocol of 57 minutes. A mixed effects limits of agreement method was used to assess the agreement of five commercially available monitors (Camera, Photoplethysmography (PPG), Impedance, Accelerometer, and Chest-band) with the current gold standard device for measuring respiratory rate. Results Results produced using mixed effects limits of agreement were compared to results from a fixed effects method based on analysis of variance (ANOVA) and were found to be similar The Accelerometer and Chest-band devices produced the narrowest limits of agreement (-8.63 to 4.27 and -9.99 to 6.80 respectively) with mean bias -2.18 and -1.60 breaths per minute. These devices also had the lowest within-participant and overall standard deviations (3.23 and 3.29 for Accelerometer and 4.17 and 4.28 for Chest-band respectively). Conclusions The mixed effects limits of agreement analysis enabled us to answer the question of which devices showed the strongest agreement with the gold standard device with respect to measuring respiratory rates. In particular, the estimated within-participant and overall standard deviations of the differences, which are easily obtainable from the mixed effects model results, gave a clear indication that the Accelerometer and Chest-band devices performed best.},
   author = {Richard A. Parker and Christopher J. Weir and Noah Rubio and Roberto Rabinovich and Hilary Pinnock and Janet Hanley and Lucy McCloughan and Ellen M. Drost and Leandro C. Mantoani and William MacNee and Brian McKinstry},
   doi = {10.1371/journal.pone.0168321},
   issn = {19326203},
   issue = {12},
   journal = {PLoS ONE},
   month = {12},
   pmid = {27973556},
   publisher = {Public Library of Science},
   title = {Application of mixed effects limits of agreement in the presence of multiple sources of variability: Exemplar from the comparison of several devices to measure respiratory rate in COPD patients},
   volume = {11},
   year = {2016},
}

@article{Angst2017,
   abstract = {Objective To illustrate and discuss current and proposed new concepts of effect size (ES) quantification and significance, with a focus on statistical and clinical/subjective interpretation and supported by empirical examples. Study Design and Settings Different methods for determining minimal clinically important differences (MCIDs) are reviewed, applied to practical examples (pain score differences in knee osteoarthritis), and further developed. Their characteristics, advantages, and disadvantages are illustrated and discussed. Results Empirical score differences between verum and placebo become statistically significant if sample sizes are sufficiently large. MCIDs, by contrast, are defined by patients’ perceptions. MCIDs obtained by the most common “mean change method” can be expressed as absolute or relative scores, as different ES parameters, and as the optimal cutoff point on the receiver operating characteristic curve. They can further be modeled by linear and logistic regression, adjusting for potential confounders. Conclusion Absolute and relative MCIDs are easy to interpret and apply to data of investigative studies. MCIDs expressed as effect sizes reduce bias, which mainly results from dependency on the baseline score. Multivariate linear and logistic regression modeling further reduces bias. Anchor-based methods use clinical/subjective perception to define MCIDs and should be clearly differentiated from distribution-based methods that provide statistical significance only.},
   author = {Felix Angst and André Aeschlimann and Jules Angst},
   doi = {10.1016/j.jclinepi.2016.11.016},
   issn = {18785921},
   journal = {Journal of Clinical Epidemiology},
   keywords = {Confounding,Effect size,Minimal clinically important difference,Osteoarthritis,Outcome measurement,Receiver operating characteristics curve,Regression,Significance,Standardized mean difference,Statistics,WOMAC},
   month = {2},
   pages = {128-136},
   pmid = {27986610},
   publisher = {Elsevier USA},
   title = {The minimal clinically important difference raised the significance of outcome effects above the statistical level, with methodological implications for future studies},
   volume = {82},
   year = {2017},
}

@article{Ertzgaard2016,
   abstract = {Portable motion systems based on inertial motion sensors are promising methods, with the advantage compared to optoelectronic cameras of not being confined to a laboratory setting. A challenge is to develop relevant outcome measures for clinical use. The aim of this study was to characterize elbow and shoulder motion during functional tasks, using portable motion sensors and a modified Exposure Variation Analysis (EVA) and evaluate system accuracy with optoelectronic cameras. Ten healthy volunteers and one participant with sequel after stroke performed standardised functional arm tasks. Motion was registered simultaneously with a custom developed motion sensor system, including gyroscopes and accelerometers, and an optoelectronic camera system. The EVA was applied on elbow and shoulder joints, and angular and angular velocity EVA plots was calculated. The EVA showed characteristic patterns for each arm task in the healthy controls and a distinct difference between the affected and unaffected arm in the participant with sequel after stroke. The accuracy of the portable system was high with a systematic error ranging between -1.2° and 2.0°. The error was direction specific due to a drift component along the gravity vector. Portable motion sensor systems have high potential as clinical tools for evaluation of arm function. EVA effectively illustrates joint angle and joint angle velocity patterns that may capture deficiencies in arm function and movement quality. Next step will be to manage system drift by including magnetometers, to further develop clinically relevant outcome variables and apply this for relevant patient groups.},
   author = {Per Ertzgaard and Fredrik Öhberg and Björn Gerdle and Helena Grip},
   doi = {10.1016/j.math.2015.09.004},
   issn = {15322769},
   journal = {Manual Therapy},
   keywords = {Exposure Variation Analysis,Portable motion sensors,Upper extremity motion analysis,Validity},
   month = {2},
   pages = {241-249},
   pmid = {26456185},
   publisher = {Churchill Livingstone},
   title = {A new way of assessing arm function in activity using kinematic Exposure Variation Analysis and portable inertial sensors - A validity study},
   volume = {21},
   year = {2016},
}

@article{Lee2018,
   abstract = {High-dosage motor practice can significantly contribute to achieving functional recovery after a stroke. Performing rehabilitation exercises at home and using, or attempting to use, the stroke-affected upper limb during Activities of Daily Living (ADL) are effective ways to achieve high-dosage motor practice in stroke survivors. This paper presents a novel technological approach that enables 1) detecting goal-directed upper limb movements during the performance of ADL, so that timely feedback can be provided to encourage the use of the affected limb, and 2) assessing the quality of motor performance during in-home rehabilitation exercises so that appropriate feedback can be generated to promote high-quality exercise. The results herein presented show that it is possible to detect 1) goal-directed movements during the performance of ADL with a $c$-statistic of 87.0% and 2) poorly performed movements in selected rehabilitation exercises with an $F$-score of 84.3%, thus enabling the generation of appropriate feedback. In a survey to gather preliminary data concerning the clinical adequacy of the proposed approach, 91.7% of occupational therapists demonstrated willingness to use it in their practice, and 88.2% of stroke survivors indicated that they would use it if recommended by their therapist.},
   author = {Sunghoon I. Lee and Catherine P. Adans-Dester and Matteo Grimaldi and Ariel V. Dowling and Peter C. Horak and Randie M. Black-Schaffer and Paolo Bonato and Joseph T. Gwin},
   doi = {10.1109/JTEHM.2018.2829208},
   issn = {21682372},
   journal = {IEEE Journal of Translational Engineering in Health and Medicine},
   keywords = {Machine learning,m-health,rehabilitation,remote health monitoring,stroke,wearable sensors,wearable technology},
   month = {5},
   publisher = {Institute of Electrical and Electronics Engineers Inc.},
   title = {Enabling stroke rehabilitation in home and community settings: A wearable sensor-based approach for upper-limb motor training},
   volume = {6},
   year = {2018},
}
@article{Seo2024,
   abstract = {Many stroke survivors experience persistent upper extremity impairment that limits performance in activities of daily living. Upper limb recovery requires high repetitions of task-specific practice. Stroke survivors are often prescribed task practices at home to supplement rehabilitation therapy. A poor quality of task practices, such as the use of compensatory movement patterns, results in maladaptive neuroplasticity and suboptimal motor recovery. There currently lacks a tool for the remote monitoring of movement quality of stroke survivors' task practices at home. The objective of this study was to evaluate the feasibility of classifying movement quality at home using a wearable IMU. Nineteen stroke survivors wore an IMU sensor on the paretic wrist and performed four functional upper limb tasks in the lab and later at home while videorecording themselves. The lab data served as reference data to classify home movement quality using dynamic time warping. Incorrect and correct movement quality was labeled by a therapist. The home task practice movement quality was classified with an accuracy of 92% and F1 score of 0.95 for all tasks combined. Movement types contributing to misclassification were further investigated. The results support the feasibility of a home movement quality monitoring system to assist with upper limb rehabilitation post stroke.},
   author = {Na Jin Seo and Kristen Coupland and Christian Finetto and Gabrielle Scronce},
   doi = {10.3390/s24020554},
   issn = {14248220},
   issue = {2},
   journal = {Sensors (Basel, Switzerland)},
   keywords = {accelerometer,home monitoring,inertial measurement unit (IMU),machine learning,rehabilitation,remote monitoring,stroke,upper extremity,wearable sensor},
   month = {1},
   pmid = {38257646},
   title = {Wearable Sensor to Monitor Quality of Upper Limb Task Practice for Stroke Survivors at Home},
   volume = {24},
   year = {2024},
}

@article{BertomeuMotos2018,
   abstract = {Background: End-effector robots are commonly used in robot-assisted neuro-rehabilitation therapies for upper limbs where the patient's hand can be easily attached to a splint. Nevertheless, they are not able to estimate and control the kinematic configuration of the upper limb during the therapy. However, the Range of Motion (ROM) together with the clinical assessment scales offers a comprehensive assessment to the therapist. Our aim is to present a robust and stable kinematic reconstruction algorithm to accurately measure the upper limb joints using only an accelerometer placed onto the upper arm. Methods: The proposed algorithm is based on the inverse of the augmented Jaciobian as the algorithm (Papaleo, et al., Med Biol Eng Comput 53(9):815-28, 2015). However, the estimation of the elbow joint location is performed through the computation of the rotation measured by the accelerometer during the arm movement, making the algorithm more robust against shoulder movements. Furthermore, we present a method to compute the initial configuration of the upper limb necessary to start the integration method, a protocol to manually measure the upper arm and forearm lengths, and a shoulder position estimation. An optoelectronic system was used to test the accuracy of the proposed algorithm whilst healthy subjects were performing upper limb movements holding the end effector of the seven Degrees of Freedom (DoF) robot. In addition, the previous and the proposed algorithms were studied during a neuro-rehabilitation therapy assisted by the 'PUPArm' planar robot with three post-stroke patients. Results: The proposed algorithm reports a Root Mean Square Error (RMSE) of 2.13cm in the elbow joint location and 1.89cm in the wrist joint location with high correlation. These errors lead to a RMSE about 3.5 degrees (mean of the seven joints) with high correlation in all the joints with respect to the real upper limb acquired through the optoelectronic system. Then, the estimation of the upper limb joints through both algorithms reveal an instability on the previous when shoulder movement appear due to the inevitable trunk compensation in post-stroke patients. Conclusions: The proposed algorithm is able to accurately estimate the human upper limb joints during a neuro-rehabilitation therapy assisted by end-effector robots. In addition, the implemented protocol can be followed in a clinical environment without optoelectronic systems using only one accelerometer attached in the upper arm. Thus, the ROM can be perfectly determined and could become an objective assessment parameter for a comprehensive assessment.},
   author = {Arturo Bertomeu-Motos and Andrea Blanco and Francisco J. Badesa and Juan A. Barios and Loredana Zollo and Nicolas Garcia-Aracil},
   doi = {10.1186/s12984-018-0348-0},
   issn = {17430003},
   issue = {1},
   journal = {Journal of NeuroEngineering and Rehabilitation},
   keywords = {End-effector robots,Kinematic reconstruction,Neuro-rehabilitation therapy,Upper limbs},
   month = {2},
   pmid = {29458397},
   publisher = {BioMed Central Ltd.},
   title = {Human arm joints reconstruction algorithm in rehabilitation therapies assisted by end-effector robotic devices},
   volume = {15},
   year = {2018},
}
@book{Craig2005,
   author = {John J Craig and Pearson Prentice and Pearson Prentice Hall},
   city = {New Jersey},
   edition = {3},
   pages = {62-101},
   publisher = {Pearson Education International},
   title = {Introduction to Robotics Mechanics and Control Third Edition},
   year = {2005},
}


@article{Ozkaya2018,
   abstract = {Three-dimensional motion capture analysis is considered the gold standard for any movement research. Motion capture data were recorded for 7 healthy female participants with no prior throwing experience to investigate the learning process for overarm throwing during a selected period. Participants were monitored 3 times a week for 5 weeks. Each session consisted of 15 dominant and 15 nondominant hand side overarm throws. A total of 3,150 trials were recorded and preprocessed (labeling reflective markers) for further analysis. The presented dataset can provide valuable information about upper extremity kinematics of the learning process of overarm throwing without any kind of feedback. Furthermore, this dataset may be used for more advanced analysis techniques, which could lead to more insightful information.},
   author = {Gizem Ozkaya and Hae Ryun Jung and In Sub Jeong and Min Ra Choi and Min Young Shin and Xue Lin and Woo Seong Heo and Mi Sun Kim and Eonho Kim and Ki Kwang Lee},
   doi = {10.1038/sdata.2018.272},
   issn = {20524463},
   journal = {Scientific Data},
   pmid = {30512013},
   publisher = {Nature Publishing Groups},
   title = {Data descriptor: Three-dimensional motion capture data during repetitive overarm throwing practice},
   volume = {5},
   year = {2018},
}


@article{Zhu2022,
   abstract = {Teleoperation robot systems can help humans perform tasks in unstructured environments. However, non-intuitive control interfaces using only a keyboard or joystick and physiological tremor reduce the performance of teleoperation. This paper presents an intuitive control interface based on the wearable device gForcePro+ armband. Two gForcePro+ armbands are worn at the centroid of the upper arm and forearm, respectively. Firstly, the kinematics model of the human arm is established, and the inertial measurement units (IMUs) are used to capture the position and orientation information of the end of the arm. Then, a regression model of angular transformation is developed for the phenomenon that the rotation axis of the torsion joint is not perfectly aligned with the limb segment during motion, which can be applied to different individuals. Finally, to attenuate the physiological tremor, a variable gain extended Kalman filter (EKF) fusing sEMG signals is developed. The described control interface shows good attitude estimation accuracy compared to the VICON optical capture system, with an average angular RMSE of 4.837° ± 1.433°. The performance of the described filtering method is tested using the xMate3 Pro robot, and the results show it can improve the tracking performance of the robot and reduce the tremor.},
   author = {Huijin Zhu and Xiaoling Li and Long Wang and Zhangyi Chen and Yueyang Shi and Shuai Zhen and Min Li},
   doi = {10.3390/s22093353},
   issn = {14248220},
   issue = {9},
   journal = {Sensors},
   keywords = {EKF,IMU,Physiological tremor,Regression model,SEMG signal,Teleoperation system},
   month = {5},
   pmid = {35591043},
   publisher = {MDPI},
   title = {IMU Motion Capture Method with Adaptive Tremor Attenuation in Teleoperation Robot System},
   volume = {22},
   year = {2022},
}
@article{Camomilla2017,
   author = {Valentina Camomilla and Raphaël Dumas and Aurelio Cappozzo},
   doi = {10.1016/j.jbiomech.2017.09.001},
   issn = {18732380},
   journal = {Journal of Biomechanics},
   month = {9},
   pages = {1-4},
   pmid = {28923393},
   publisher = {Elsevier Ltd},
   title = {Human movement analysis: The soft tissue artefact issue},
   volume = {62},
   year = {2017},
}

@article{FornerCordero2008,
   abstract = {A common problem shared by accelerometers, inertial sensors and any motion measurement method based on skin-mounted sensors is the movement of the soft tissues covering the bones. The aim of this work is to propose a method for the validation of the attachment of skin-mounted sensors. A second-order (mass-spring-damper) model was proposed to characterize the behaviour of the soft tissue between the bone and the sensor. Three sets of experiments were performed. In the first one, different procedures to excite the system were evaluated to select an adequate excitation stimulus. In the second one, the selected stimulus was applied under varying attachment conditions while the third experiment was used to test the model. The heel drop was chosen as the excitation method because it showed lower variability and could discriminate between different attachment conditions. There was, in agreement with the model, a trend to increase the natural frequency of the system with decreasing accelerometer mass. An important result is the development of a standard procedure to test the bandwidth of skin-mounted inertial sensors, such as accelerometers mounted on the skin or markers heavier than a few grams. © 2008 Institute of Physics and Engineering in Medicine.},
   author = {A. Forner-Cordero and M. Mateu-Arce and I. Forner-Cordero and E. Alcántara and J. C. Moreno and J. L. Pons},
   doi = {10.1088/0967-3334/29/4/N01},
   issn = {13616579},
   issue = {4},
   journal = {Physiological Measurement},
   keywords = {Accelerometry,Gait,Inertial sensing,Motion-measurement artifacts},
   month = {4},
   pages = {21-31},
   pmid = {18401071},
   publisher = {Institute of Physics Publishing},
   title = {Study of the motion artefacts of skin-mounted inertial sensors under different attachment conditions},
   volume = {29},
   year = {2008},
}

@article{Hislop2021,
   abstract = {Inertial Measurement Units (IMUs) are beneficial for motion tracking as, in contrast to most optical motion capture systems, IMU systems do not require a dedicated lab. However, IMUs are affected by electromagnetic noise and may exhibit drift over time; it is therefore common practice to compare their performance to another system of high accuracy before use. The 3-Space IMUs have only been validated in two previous studies with limited testing protocols. This study utilized an IRB 2600 industrial robot to evaluate the performance of the IMUs for the three sensor fusion methods provided in the 3-Space software. Testing consisted of programmed motion sequences including 360° rotations and linear translations of 800 mm in opposite directions for each axis at three different velocities, as well as static trials. The magnetometer was disabled to assess the accuracy of the IMUs in an environment containing electromagnetic noise. The Root-Mean-Square Error (RMSE) of the sensor orientation ranged between 0.2° and 12.5° across trials; average drift was 0.4°. The performance of the three filters was determined to be comparable. This study demonstrates that the 3-Space sensors may be utilized in an environment containing metal or electromagnetic noise with a RMSE below 10° in most cases.},
   author = {Jaime Hislop and Mats Isaksson and John McCormick and Chris Hensman},
   doi = {10.3390/s21206858},
   issn = {14248220},
   issue = {20},
   journal = {Sensors},
   keywords = {Complementary filter,Gradient descent filter,Inertial Measurement Unit (IMU),Kalman filter,Sensor fusion,Sensor validation},
   month = {10},
   pmid = {34696071},
   publisher = {MDPI},
   title = {Validation of 3-space wireless inertial measurement units using an industrial robot},
   volume = {21},
   year = {2021},
}
