# Supplementary material for: Upper limb movement quality measures: comparing IMUs and optical motion capture in stroke patients performing a drinking task
Source: Front Digit Health. 2024 Mar 28;6:1359776. doi: 10.3389/fdgth.2024.1359776 (PMC11006959; doi:10.3389/fdgth.2024.1359776)
Supplement: Supplementary file 1 [file Datasheet1.zip › Main_Supplementary.tex]

%%%%%%%%%%%%%%%%%%%%%%%%%%%%%%%%%%%%%%%%%%%%%%%%%%%%%%%%%%%%%%%%%%%%%%%%%%%%%%%%%%%%%%%%%%%%%%%%%%%%%%%%%%%%%%%%%%%%%%%%%%%%%%%%%%%%%%%%%%%%%%%%%%%%%%%%%%%
% This is just an example/guide for you to refer to when submitting manuscripts to Frontiers, it is not mandatory to use Frontiers .cls files nor frontiers.tex  %
% This will only generate the Manuscript, the final article will be typeset by Frontiers after acceptance.   
%                                              %
%                                                                                                                                                         %
% When submitting your files, remember to upload this *tex file, the pdf generated with it, the *bib file (if bibliography is not within the *tex) and all the figures.
%%%%%%%%%%%%%%%%%%%%%%%%%%%%%%%%%%%%%%%%%%%%%%%%%%%%%%%%%%%%%%%%%%%%%%%%%%%%%%%%%%%%%%%%%%%%%%%%%%%%%%%%%%%%%%%%%%%%%%%%%%%%%%%%%%%%%%%%%%%%%%%%%%%%%%%%%%%

%%% Version 3.4 Generated 2022/06/14 %%%
%%% You will need to have the following packages installed: datetime, fmtcount, etoolbox, fcprefix, which are normally inlcuded in WinEdt. %%%
%%% In http://www.ctan.org/ you can find the packages and how to install them, if necessary. %%%
%%%  NB logo1.jpg is required in the path in order to correctly compile front page header %%%

\documentclass[utf8]{FrontiersinHarvard} % for articles in journals using the Harvard Referencing Style (Author-Date), for Frontiers Reference Styles by Journal: https://zendesk.frontiersin.org/hc/en-us/articles/360017860337-Frontiers-Reference-Styles-by-Journal
%\documentclass[utf8]{FrontiersinVancouver} % for articles in journals using the Vancouver Reference Style (Numbered), for Frontiers Reference Styles by Journal: https://zendesk.frontiersin.org/hc/en-us/articles/360017860337-Frontiers-Reference-Styles-by-Journal
%\documentclass[utf8]{frontiersinFPHY_FAMS} % Vancouver Reference Style (Numbered) for articles in the journals "Frontiers in Physics" and "Frontiers in Applied Mathematics and Statistics" 

%\setcitestyle{square} % for articles in the journals "Frontiers in Physics" and "Frontiers in Applied Mathematics and Statistics" 
\usepackage{url,hyperref,lineno,microtype,subcaption}
\usepackage[onehalfspacing]{setspace}
\usepackage{amsmath}
\usepackage{gensymb}

%\linenumbers


% Leave a blank line between paragraphs instead of using \\


\def\keyFont{\fontsize{8}{11}\helveticabold }
\def\firstAuthorLast{Unger {et~al.}} %use et al only if is more than 1 author
\def\Authors{Unger T.\,$^{1,2}$, de Sousa Ribeiro R.\,$^{2}$, Mokni M.\,$^{1}$, Weikert T.\,$^{1}$, Pohl J.\,$^{1}$, Schwarz A.\,$^{3,4}$, Held, J.P.O.\,$^{5}$, Sauerzopf L.\,$^{6, 7}$, Kühnis B.\,$^{8}$, Gavagnin E.\,$^{8}$, Luft A.R.\,$^{9,10}$, Gassert R.\,$^{2}$, Lambercy O.\,$^{2}$, Awai Easthope C.\,$^{1,**}$, Schönhammer J.G.\,$^{1,9,*,**}$}
% Affiliations should be keyed to the author's name with superscript numbers and be listed as follows: Laboratory, Institute, Department, Organization, City, State abbreviation (USA, Canada, Australia), and Country (without detailed address information such as city zip codes or street names).
% If one of the authors has a change of address, list the new address below the correspondence details using a superscript symbol and use the same symbol to indicate the author in the author list.
\def\Address{$^{1}$ DART Lab, Lake Lucerne Institute, Vitznau, Switzerland \\
$^{2}$ Rehabilitation Engineering Laboratory, ETH Zurich, Zurich, Switzerland \\
$^{3}$ Department of Neurology, UCLA, Los Angeles, CA, USA \\
$^{4}$ California Rehabilitation Institute, Los Angeles, CA, USA \\
$^{5}$ Ambulante Reha Triemli Zurich, Zurich, Switzerland \\
$^{6}$ ZHAW School of Health Sciences, Institute of Occupational Therapy, Winterthur, Switzerland \\
$^{7}$ Faculty of Medicine, University of Zurich, Zurich, Switzerland \\
$^{8}$ ZHAW School of Management and Law, Institute of Business Information Technology, Winterthur, Switzerland \\
$^{9}$ Division of Vascular Neurology and Neurorehabilitation, Department of Neurology and Clinical Neuroscience Center, University of Zurich and University Hospital Zurich, Zurich, Switzerland \\
$^{10}$ cereneo, Center for Neurology and Rehabilitation, Vitznau, Switzerland \\
$^{**}$These authors contributed equally to this work and share last authorship}


% The Corresponding Author should be marked with an asterisk
% Provide the exact contact address (this time including street name and city zip code) and email of the corresponding author
\def\corrAuthor{Josef G. Schönhammer}

\def\corrEmail{josef.schoenhammer@llui.org}


\begin{document}
\onecolumn
\firstpage{1}

\title[Supplementary: IMU Validation Drinking Task]{Upper limb movement quality measures: comparing IMUs and optical motion capture in stroke patients performing a drinking task} 

\author[\firstAuthorLast ]{\Authors} %This field will be automatically populated
\address{} %This field will be automatically populated
\correspondance{} %This field will be automatically populated

\extraAuth{}% If there are more than 1 corresponding author, comment this line and uncomment the next one.
%\extraAuth{corresponding Author2 \\ Laboratory X2, Institute X2, Department X2, Organization X2, Street X2, City X2 , State XX2 (only USA, Canada and Australia), Zip Code2, X2 Country X2, email2@uni2.edu}


%\maketitle

%\listoftodos

%\bibliographystyle{Frontiers-Harvard} apalike ieeetr


\section{Supplementary}

\subsection{Movement Quality Measures}
\begin{table}[H]
\caption{Movement quality measures for drinking task: Established in previous studies \cite{Murphy2011}, \cite{Murphy2018} and those incorporated in this study. Alongside the measures the required kinematic trajectory as well as the phase(s) in which the measure is calculated are listed. $\neq$ drinking means that the measure was calculated for the entire trial except for the drinking phase. Abbreviation: PV, peak velocity.}
\label{sup:tab:MQ_measures}
\begin{tabular}{llllcc}
    & Movement  Quality Measure                                                                                    &  Kinematic Trajectory          & Phase      & \begin{tabular}[c]{@{}c@{}}established\\ measures\end{tabular} & DELTA \\ \hline
\multicolumn{2}{l}{}                                                                                               &                              &            &                                                                &       \\
1   & Velocity and movement time                                                                                   &                              &            &                                                                &       \\ \hline
1.1 & \textit{Total movement time{[}s{]}}                                                                                   & \textit{end-effector velocity}            & all        & y                                                              & y     \\
1.2 & \textit{PV {[}mm/s{]}}                                                                                                & \textit{end-effector velocity}            & reaching   & y                                                              & y     \\
1.3 & \textit{Elbow angular PV {[}°/s{]}}                                                                        & \textit{elbow angular velocity}       & reaching   & y                                                              & y     \\
\multicolumn{2}{l}{}                                                                                               &                              &            &                                                                &       \\
2   & Movement strategy                                                                                            &                              &            &                                                                &       \\ \hline
2.1 & \textit{Time to PV {[}s{]}}                                                                                           & \textit{end-effector velocity}            & reaching   & y                                                              & y     \\
2.2 & \textit{Time to first PV {[}s{]}}                                                                                     & \textit{end-effector velocity}            & reaching   & y                                                              & y     \\
2.3 & \textit{Time to PV {[}\%{]}}                                                                                          & \textit{end-effector velocity}            & reaching   & y                                                              & y     \\
2.4 & \textit{Time to first PV {[}\%{]}}                                                                                    & \textit{end-effector velocity}            & reaching   & y                                                              & y     \\
\multicolumn{2}{l}{}                                                                                               &                              &            &                                                                &       \\
3   & \begin{tabular}[c]{@{}l@{}}Smoothness and \\ coordination of movement\end{tabular}                           &                              &            &                                                                &       \\ \hline
3.1 & \textit{Number of movement units {[}n{]}}                                                                             & \textit{end-effector velocity}            & $\neq$drinking  & y                                                              & y     \\
3.2 & \textit{Interjoint coordination}                                                                                      & \textit{elbow angle}, \textit{shoulder angle}       & reaching   & y                                                              & y     \\
3.3 & \textit{Log Dimensionless Jerk}                                                                                       & \textit{end-effector acceleration}        & $\neq$drinking & n                                                              & y     \\
\multicolumn{2}{l}{}                                                                                               &                              &            &                                                                &       \\
4   & \begin{tabular}[c]{@{}l@{}}Compensatory trunk displacement \\ and maximal angular joint motions\end{tabular} &                              &            &                                                                &       \\ \hline
4.1 & \textit{Trunk displacement {[}mm{]}}                                                                                  & \textit{Trunk displacement {[}mm{]}}  & all        & y                                                              & n     \\
4.2 & \textit{Trunk displacement {[}°{]}}                                                                                 & \textit{Trunk displacement {[}°{]}} & all        & n                                                              & y     \\
4.3 & \textit{Shoulder flexion {[}°{]}}                                                                                      & \textit{shoulder angle}                    & reaching   & y                                                              & y     \\
4.4 & \textit{Elbow extension {[}°{]}}                                                                                 & \textit{elbow angle}                  & reaching   & y                                                              & y     \\
4.5 & \textit{Shoulder abduction{[}°{]}}                                                                                     & \textit{shoulder angle}                    & drinking   & y                                                              & y     \\
4.6 & \textit{Shoulder flexion{[}°{]}}                                                                                       & \textit{shoulder angle}                    & drinking   & y                                                              & y    
\end{tabular}
\end{table}


\subsection{MCIDs}

The preferred method (Method A) to estimate MCIDs is by longitudinal studies with self-reports of patients, however, this has not been done for most measures and thus they need to be estimated. 

The following describes three distinct methods for estimating the MCIDs.

\textbf{Method B and C}: Both these methods estimate the MCID as a multiple of the standard deviation of normative values. To calculate this multiple, we take the known MCIDs for the \textit{number of movement units} and \textit{total movement time} and divide them by the standard deviation of the normative data. We then select the smaller resulting factor, preferring to underestimate rather than overestimate the MCID. Methods A and B differ in the datasets they utilize. Method A employs the normative dataset reported in \cite{Kwakkel2019}, while Method B uses data from the unaffected side of the study population. In Method B, we do not consider the factor derived from the \textit{number of movement units}, acknowledging that the values reported by [\cite{Murphy2013}] and in this study differ due to varied calculation methods.

\textbf{Method D}: This method is based on the 15\% change approach proposed by Kwakkel. The exact calculation of this 15\% change is not clearly defined, so we adhere to the conventional logic applied in similar situations. In movement analysis, changes in angles are typically normalized to the joint's range of motion. However, as the drinking task does not involve the full range of motion of the joints, normalizing to the full range would lead to an overestimation. Therefore, we normalize using the movement space specific to the drinking task, defined by the maximum and minimum values observed in our study population, including both affected and unaffected hands. This method also enables the normalization of non-joint measures such as \textit{peak velocity} or temporal measures. For instance, if the fastest execution of the drinking task takes 5 seconds and the slowest 25 seconds, the range is 20 seconds. Thus, a 15\% change equates to a 3-second difference, considered the MCID. The validity of this approach is verified by comparing the MCIDs calculated through our method with empirically derived MCIDs that are already established.

\begin{table}[H]
\centering
\caption{Estimated MCIDs, derived from the range (minimum to maximum) of each measure across the study population using results from  OMC. }
\label{tab:MCIDcalculated}
\begin{tabular}{@{}llcccc@{}}
\toprule
    & Movement  Quality Measure           & Min              & Max      & Range    & $MCID_D$    \\ \midrule
    &                                     &                  &          &          &         \\
1   & \multicolumn{5}{l}{Velocity and movement time}                                         \\ \midrule
1.1 & \textit{Total movement time{[}s{]}}          & 5                & 28.3     & 23.3     & 3.5     \\
1.2 & \textit{PV {[}mm/s{]}}                       & 86.3             & 2001.4   & 1915.1   & 287.3   \\
1.3 & \textit{Elbow angular PV {[}°/s{]}}          & 13.3             & 210.2    & 200.7    & 29.5    \\
    &                                     &                  &          &          &         \\
2   & \multicolumn{5}{l}{Movement strategy}                                                  \\ \midrule
2.1 & \textit{Time to PV {[}s{]}}                  & 0.1              & 3.8      & 3.7      & 0.6     \\
2.2 & \textit{Time to first PV {[}s{]}}            & \textless{}0.1   & 1.4      & 1.4      & 0.2     \\
2.3 & \textit{Time to PV {[}\%{]}}                 & 4.4              & 98.7     & 94.4     & 14.2    \\
2.4 & \textit{Time to first PV {[}\%{]}}           & 0.5              & 80.1     & 79.6     & 11.9    \\
    &                                     &                  &          &          &         \\
3   & \multicolumn{5}{l}{Smoothness and coordination of movement}                            \\ \midrule
3.1 & \textit{Number of movement units {[}n{]}}    & 1                & 45       & 44       & 6.6     \\
3.2 & \textit{Interjoint coordination}             & -0.2             & 1        & 1.5      & 0.2     \\
3.3 & \textit{Log Dimensionless Jerk}              & -6.5             & -0.2     & 4.9      & 0.9     \\
    &                                     &                  &          &          &         \\
4   & \multicolumn{5}{l}{Compensatory trunk displacement and  maximal angular joint motions} \\ \midrule
4.2 & \textit{Trunk displacement {[}°{]}}      & \textless{}0.1   & 49.2     & 49.2     & 7.4     \\
4.3 & \textit{Shoulder flexion -  R{[}°{]}}         & 11.6             & 60.7     & 49.1     & 7.4     \\
4.4 & \textit{Elbow extension - R  {[}°{]}}   & 5.1              & 63.1     & 58.1     & 8.7     \\
4.5 & \textit{Shoulder abduction - D {[}°{]}}       & \textless{}0.1   & 49.3     & 49.3     & 7.4     \\
4.6 & \textit{Shoulder flexion - D {[}°{]}}         & \textless{}0.1   & 48.4     & 48.4     & 7.3     \\ \bottomrule
\end{tabular}
\end{table}


\begin{landscape}
% Your content here

% Please add the following required packages to your document preamble:
% \usepackage{booktabs}
\begin{table}[]
\caption{MCIDs estimated from different methods \\ * indicates the resulting factor for methods B and C. \\Bold values indicate that this is (apart from the two MCID values known from Method A) the smallest MCID amongst all methods and thus the $MCID_{min}$ of choice. }
\label{Sup:tab:MCIDs}
\begin{tabular}{@{}rlcccccccccc@{}}
\toprule
    & \multicolumn{1}{c}{}             & A            & \multicolumn{4}{c}{B}                            & \multicolumn{4}{c}{C}                          & D             \\ \midrule
    & Movement Quality Measure         & $MCID_A$      & $Mean_B$ & $SD_B$ & $\frac{MCID_A}{SD_B}$ & $MCID_B$     & $Mean_C$ & $SD_C$ & $\frac{MCID_A}{SD_C}$ & $MCID_C$      & $MCID_D$       \\
    &                                  &              &         &       &               &                &         &       &               &              &               \\
1   & \multicolumn{11}{l}{Velocity and movement time}                                                                                                                     \\ \midrule
1.1 & \textit{Total movement time{[}s{]}}       & \textbf{2.4} & 6.3     & 1.0   & 2.4*          & 2.4   & 7.4     & 1.5   & 1.6*          & 2.5          & 3.5           \\
1.2 & \textit{PV {[}mm/s{]}}                    &              & 637.0   & 103.0 &               & \textbf{247.2} & 640.9   & 353.3 &               & 565.2        & 287.3         \\
1.3 & \textit{Elbow angular PV {[}°/s{]}}       &              & 112.0   & 28.1  &               & 67.4           & 116.2   & 35.0  &               & 56.0         & \textbf{29.5} \\
    &                                  &              &         &       &               &                &         &       &               &              &               \\
2   & \multicolumn{11}{l}{Movement strategy}                                                                                                                              \\ \midrule
2.1 & \textit{Time to PV {[}s{]}}               &              &         &       &               &                & 0.7     & 0.3   &               & \textbf{0.4} & 0.6           \\
2.2 & \textit{Time to first PV {[}s{]}}         &              &         &       &               &                & 0.5     & 0.3   &               & 0.5          & \textbf{0.2}  \\
2.3 & \textit{Time to PV {[}\%{]}}              &              & 44.0    & 7.0   &               & 16.8           & 50.2    & 13.2  &               & 21.1         & \textbf{14.2} \\
2.4 & \textit{Time to first PV {[}\%{]}}        &              &         &       &               &                & 35.0    & 20.6  &               & 32.9         & \textbf{11.9} \\
    &                                  &              &         &       &               &                &         &       &               &              &               \\
3   & \multicolumn{11}{l}{Smoothness and coordination of movement}                                                                                                        \\ \midrule
3.1 & \textit{Nr. of movement units {[}n{]}} & \textbf{3.0} & 6.0     & 1.0   & 3.0           & 2.4            & 4.5     & 2.3   & (1.3)         & 3.7          & 6.6           \\
3.2 & \textit{Interjoint coordination}          &              &         &       &               &                & 96.3    & 6.0   &               & \textbf{9.6} & 20.0          \\
3.3 & \textit{Log Dimensionless Jerk}           &              &         &       &               &                & 2.7     & 0.4   &               & \textbf{0.7} & 0.9           \\
    &                                  &              &         &       &               &                &         &       &               &              &               \\
4   & \multicolumn{11}{l}{Compensatory trunk displacement and maximal angular   joint motions}                                                                            \\ \midrule
4.1 & \textit{Trunk displacement {[}°{]}}   &              &         &       &               &                & 10.2    & 5.2   &               & 8.3          & \textbf{7.4}  \\
4.2 & \textit{Shoulder flexion - R {[}°{]}}      &              &         &       &               &                & 40.3    & 7.9   &               & 12.6         & \textbf{7.4}  \\
4.3 & \textit{Elbow extension - R {[}°{]}}  &              & 54.0    & 7.7   &               & 18.5           & 44.8    & 10.1  &               & 16.2         & \textbf{8.7}  \\
4.4 & \textit{Shoulder abduction - D {[}°{]}}    &              & 28.1    & 10.4  &               & 25.0           & 4.7     & 4.6   &               & 7.4          & \textbf{7.4}  \\
4.5 & \textit{Shoulder flexion - D {[}°{]}}      &              &         &       &               &                & 5.5     & 4.2   &               & \textbf{6.7} & 7.3           \\ \bottomrule
\end{tabular}
\end{table}

\end{landscape}


% Please add the following required packages to your document preamble:
% \usepackage{booktabs}
\begin{table}[H]
\centering
\caption{Summary of movement quality measures agreement between OMC and IMU (VQF and DOT)}
\label{Sup:tav:VQFDOT}
    \begin{tabular}{@{}rlccccc@{}}
    \toprule
        & Movement Quality Measure         & $MCID_{min}$  & $LoA_{Dot}$ & $LoA_{VQF}$ & $\frac{LoA_{DOT}}{MCID_{min}} [\%]$ & $\frac{LoA_{VQF}}{MCID_{min}} [\%]$ \\ \midrule
        &                                  &       &         &         &               &               \\
    1   & \multicolumn{6}{l}{Velocity and movement time}                                               \\ \midrule
    1.1 & \textit{Total movement time{[}s{]}}       & 2.4   & 1.2     & 1.3     & 48.9          & 55.5          \\
    1.2 & \textit{PV {[}mm/s{]}}                    & 247.2 & 64.7    & 98.9    & 26.2          & 40.0          \\
    1.3 & \textit{Elbow angular PV {[}°/s{]}}       & 29.5  & 18.1    & 29.6    & 61.3          & 100.3         \\
        &                                  &       &         &         &               &               \\
    2   & \multicolumn{6}{l}{Movement strategy}                                                        \\ \midrule
    2.1 & \textit{Time to PV {[}s{]}}               & 0.4   & 0.1     & 0.7     & 33.4          & 169.6         \\
    2.2 & \textit{Time to first PV {[}s{]}}         & 0.2   & 0.5     & 0.3     & 265.0         & 146.0         \\
    2.3 & \textit{Time to PV {[}\%{]}}              & 14.2  & 7.9     & 11.8    & 55.8          & 83.1          \\
    2.4 & \textit{Time to first PV {[}\%{]}}        & 11.9  & 45.4    & 45.8    & 381.8         & 384.6         \\
        &                                  &       &         &         &               &               \\
    3   & \multicolumn{6}{l}{Smoothness and coordination of movement}                                  \\ \midrule
    3.1 & \textit{Number of movement units {[}n{]}} & 3   & 3.2     & 3.2     & 106.8         & 107.1         \\
    3.2 & \textit{Interjoint coordination {[}\%{]}} & 9.6   & 9.0     & 13.3    & 94.2          & 138.8         \\
    3.3 & \textit{Log Dimensionless Jerk}           & 0.7   & 0.5     & 0.6     & 71.4          & 85.8          \\
        &                                  &       &         &         &               &               \\
    4   & \multicolumn{6}{l}{Compensatory trunk displacement and maximal angular   joint motions}      \\ \midrule
    4.1 & \textit{Trunk displacement {[}°{]}}   & 7.4   & 1.4     & 2.7     & 19.3          & 36.0          \\
    4.2 & \textit{Shoulder flexion - R {[}°{]}}      & 7.4   & 3.6     & 5.2     & 48.8          & 70.0          \\
    4.3 & \textit{Elbow extension - R {[}°{]}}  & 8.7   & 6.0     & 7.7     & 69.4          & 88.3          \\
    4.4 & \textit{Shoulder abduction - D {[}°{]}}    & 7.4   & 2.8     & 4.7     & 37.4          & 63.9          \\
    4.5 & \textit{Shoulder flexion - D {[}°{]}}      & 6.7   & 2.0     & 2.6     & 30.2          & 38.1          \\ \bottomrule
    \end{tabular}
    
\end{table}
\newpage
\subsection{Other Studies Validating IMUs During Drinking Task}
\begin{table}[H]
\centering
    \caption{Previous studies performing validation of IMUs versus OMC of kinematic measures during the drinking task.}
    \label{tab:PreviousStudies}
    \begin{tabular}{@{}cccccc@{}}
    \toprule
    Study              & \multicolumn{2}{c}{Sensors}                                                                                                                          & \multicolumn{2}{c}{Participants}                                             & Reported Measures                                                                                               \\ \midrule
                       & Setup                                                          & Brand                                                                               & number & condition                                                           &                                                                                                                 \\ \midrule
    \cite{Merlau2023} & \begin{tabular}[c]{@{}c@{}}wrist \\ trunk\end{tabular}         & Delsys Avanti Trigno                                                                & 13     & \begin{tabular}[c]{@{}c@{}}stroke\\  \end{tabular} & \begin{tabular}[c]{@{}c@{}}Movement Time \\ Index of Curvature \\ nSub \\ Trunk Compensation\end{tabular}       \\
    \addlinespace % Adds default vertical space
    \cite{Hughes2022} & wrist                                                          & T’ena                                                                               & 10     & able-bodied                                                         & \begin{tabular}[c]{@{}c@{}}Movement Time, \\ Path Length \\ Lift Phase Peak V\\ Lower Phase Peak V\end{tabular} \\
    \addlinespace % Adds default vertical space
    \cite{oehberg2019} & \begin{tabular}[c]{@{}c@{}}wrists \\ arms\\ trunk\end{tabular} & \begin{tabular}[c]{@{}c@{}}MoLabTM \\ POSE \\ AnyMo AB \\ Umeå, Sweden\end{tabular} & 1      & able-bodied                                                         & \begin{tabular}[c]{@{}c@{}}ROM shoulder\\ ROM elbow\\ Cycle time\end{tabular}                         \\ 
    \bottomrule
    \end{tabular}
\end{table}

%% Aknloidgements etc.
\bibliographystyle{ieeetr}
%\setcitestyle{square} % tim


%% Bibliography
\bibliography{library}
\end{document}
